# Supplementary material for: The Goto Kakizaki rat: Impact of age upon changes in cardiac and renal structure, function
Source: PLoS One. 2021 Jun 24;16(6):e0252711. doi: 10.1371/journal.pone.0252711 (PMC8224913; doi:10.1371/journal.pone.0252711)
Supplement: S1 Datasets — (ZIP) [file pone.0252711.s004.zip]

Archive with 16 entries (16 files):
- GK vs Wist Overexpressed and unique proteins.xlsx
- __MACOSX/._GK vs Wist Overexpressed and unique proteins.xlsx
- GK-Pathways_percentages.xlsx
- __MACOSX/._GK-Pathways_percentages.xlsx
- GKheartOver_represented_Functions.xlsx
- __MACOSX/._GKheartOver_represented_Functions.xlsx
- GKoverexpressioncoreanalysis-2.xls
- __MACOSX/._GKoverexpressioncoreanalysis-2.xls
- H9C2 HG overexpression Core analysis-2.xls
- __MACOSX/._H9C2 HG overexpression Core analysis-2.xls
- H9c2_GK_Pathways and MF.xlsx
- __MACOSX/._H9c2_GK_Pathways and MF.xlsx
- MF of 195 HG proteins.xlsx
- __MACOSX/._MF of 195 HG proteins.xlsx
- Spectrum count report.xlsx
- __MACOSX/._Spectrum count report.xlsx
