# Supplementary material for: The Goto Kakizaki rat: Impact of age upon changes in cardiac and renal structure, function
Source: PLoS One. 2021 Jun 24;16(6):e0252711. doi: 10.1371/journal.pone.0252711 (PMC8224913; doi:10.1371/journal.pone.0252711)
Supplement: S1 Datasets — (ZIP) [file pone.0252711.s004.zip › GK vs Wist Overexpressed and unique proteins.xlsx]

## Sheet: Samples View Report for wistarv
#	Identified Proteins (931)	Accession Number		Molecular Weight	GK40wkNuclear	WIS40wkNuclear	GK vs Wis	Wis Vs GK
345	Apolipoprotein A-IV	IPI00324272		44 kDa	0	0	#DIV/0!	#DIV/0!
392	Uncharacterized protein	IPI00476855		167 kDa	0	0	#DIV/0!	#DIV/0!
393	Uncharacterized protein	IPI00480692		43 kDa	0	0	#DIV/0!	#DIV/0!
394	acylphosphatase-2	IPI00768349 (+1)		14 kDa	0	0	#DIV/0!	#DIV/0!
408	Carboxymethylenebutenolidase homolog	IPI00214052		28 kDa	0	0	#DIV/0!	#DIV/0!
410	Adenosylhomocysteinase	IPI00476295		48 kDa	0	0	#DIV/0!	#DIV/0!
411	Uncharacterized protein	IPI00212708		43 kDa	0	0	#DIV/0!	#DIV/0!
428	Isoform Long of Brain protein 44	IPI00212980 (+1)		14 kDa	0	0	#DIV/0!	#DIV/0!
436	Cluster of MACRO domain-containing protein 1 (IPI00203232)	IPI00203232 [2]		35 kDa	0	0	#DIV/0!	#DIV/0!
437	Uncharacterized protein	IPI00471550		51 kDa	0	0	#DIV/0!	#DIV/0!
440	Uncharacterized protein	IPI00421356		278 kDa	0	0	#DIV/0!	#DIV/0!
456	Histidine-rich calcium binding protein	IPI00331867 (+2)		87 kDa	0	0	#DIV/0!	#DIV/0!
474	Chloride intracellular channel protein 4	IPI00208249		29 kDa	0	0	#DIV/0!	#DIV/0!
493	Cytoplasmic aconitate hydratase	IPI00207003 (+1)		98 kDa	0	0	#DIV/0!	#DIV/0!
495	Proteasome subunit beta type-2	IPI00188584		23 kDa	0	0	#DIV/0!	#DIV/0!
496	Histidine-rich glycoprotein	IPI00201347 (+1)		59 kDa	0	0	#DIV/0!	#DIV/0!
506	Cluster of Adenylate kinase isoenzyme 4, mitochondrial (IPI00204311)	IPI00204311 [2]		25 kDa	0	0	#DIV/0!	#DIV/0!
508	Protein FAM162A	IPI00608138		18 kDa	0	0	#DIV/0!	#DIV/0!
514	Isoform Gamma-B of Fibrinogen gamma chain	IPI00190759 (+1)		51 kDa	0	0	#DIV/0!	#DIV/0!
518	Uncharacterized protein	IPI00365505 (+1)		13 kDa	0	0	#DIV/0!	#DIV/0!
520	Uncharacterized protein	IPI00557167 (+1)		18 kDa	0	0	#DIV/0!	#DIV/0!
522	Uncharacterized protein	IPI00197271		18 kDa	0	0	#DIV/0!	#DIV/0!
530	Ornithine aminotransferase, mitochondrial	IPI00193279		48 kDa	0	0	#DIV/0!	#DIV/0!
543	D-2-hydroxyglutarate dehydrogenase, mitochondrial	IPI00358082		59 kDa	0	0	#DIV/0!	#DIV/0!
544	Uncharacterized protein	IPI00370878		84 kDa	0	0	#DIV/0!	#DIV/0!
545	similar to peptidylprolyl isomerase D	IPI00201417 (+1)		41 kDa	0	0	#DIV/0!	#DIV/0!
546	Isoform 1 of Fibrinogen beta chain	IPI00205389 (+2)		54 kDa	0	0	#DIV/0!	#DIV/0!
550	Phosphoglycerate mutase	IPI00421497 (+1)		30 kDa	0	0	#DIV/0!	#DIV/0!
556	Junction plakoglobin	IPI00421429		82 kDa	0	0	#DIV/0!	#DIV/0!
558	Platelet-activating factor acetylhydrolase IB subunit beta	IPI00207335		26 kDa	0	0	#DIV/0!	#DIV/0!
565	Cluster of 2-oxoisovalerate dehydrogenase subunit beta, mitochondrial (IPI00201636)	IPI00201636 [2]		43 kDa	0	0	#DIV/0!	#DIV/0!
568	Uncharacterized protein	IPI00371518		18 kDa	0	0	#DIV/0!	#DIV/0!
569	Thymosin beta-4	IPI00230925		5 kDa	0	0	#DIV/0!	#DIV/0!
572	Afamin	IPI00207668		69 kDa	0	0	#DIV/0!	#DIV/0!
575	26S proteasome non-ATPase regulatory subunit 2	IPI00370456		100 kDa	0	0	#DIV/0!	#DIV/0!
579	Uncharacterized protein	IPI00373433 (+1)		227 kDa	0	0	#DIV/0!	#DIV/0!
582	[Pyruvate dehydrogenase [acetyl-transferring]]-phosphatase 1, mitochondrial	IPI00209752 (+1)		61 kDa	0	0	#DIV/0!	#DIV/0!
590	Cluster of Retinal dehydrogenase 1 (IPI00332042)	IPI00332042 [2]		54 kDa	0	0	#DIV/0!	#DIV/0!
593	inter-alpha-trypsin inhibitor heavy chain H1	IPI00188338 (+1)		101 kDa	0	0	#DIV/0!	#DIV/0!
594	Ubiquitin carboxyl-terminal hydrolase	IPI00207657		96 kDa	0	0	#DIV/0!	#DIV/0!
595	Proteasome activator complex subunit 2	IPI00211970		27 kDa	0	0	#DIV/0!	#DIV/0!
601	Uncharacterized protein	IPI00231841 (+1)		19 kDa	0	0	#DIV/0!	#DIV/0!
602	Uncharacterized protein	IPI00869740 (+1)		21 kDa	0	0	#DIV/0!	#DIV/0!
608	Fructose-bisphosphate aldolase C	IPI00231736		39 kDa	0	0	#DIV/0!	#DIV/0!
609	Transaldolase	IPI00190377		37 kDa	0	0	#DIV/0!	#DIV/0!
610	Ubiquitin-conjugating enzyme E2 N	IPI00190559		17 kDa	0	0	#DIV/0!	#DIV/0!
612	cytochrome c oxidase, subunit VIIc	IPI00564570 (+2)		7 kDa	0	0	#DIV/0!	#DIV/0!
616	caseinolytic peptidase, ATP-dependent, proteolytic subunit-like	IPI00373718		36 kDa	0	0	#DIV/0!	#DIV/0!
619	Carboxylesterase 3	IPI00326972		62 kDa	0	0	#DIV/0!	#DIV/0!
621	Serine/threonine-protein phosphatase 2A 55 kDa regulatory subunit B delta isoform	IPI00197077 (+1)		52 kDa	0	0	#DIV/0!	#DIV/0!
624	PRA1 family protein 3	IPI00191442		22 kDa	0	0	#DIV/0!	#DIV/0!
625	Proteasome subunit beta type-7	IPI00199980		30 kDa	0	0	#DIV/0!	#DIV/0!
627	Ubiquitin-conjugating enzyme E2 variant 2	IPI00339040 (+6)		16 kDa	0	0	#DIV/0!	#DIV/0!
628	Uncharacterized protein	IPI00363816		33 kDa	0	0	#DIV/0!	#DIV/0!
635	Glutathione S-transferase omega-1	IPI00210264 (+2)		28 kDa	0	0	#DIV/0!	#DIV/0!
636	Alcohol dehydrogenase [NADP+]	IPI00230859		37 kDa	0	0	#DIV/0!	#DIV/0!
637	NADP-dependent malic enzyme	IPI00231786 (+1)		64 kDa	0	0	#DIV/0!	#DIV/0!
642	Dihydropyrimidinase-related protein 2	IPI00870112		62 kDa	0	0	#DIV/0!	#DIV/0!
648	Nuclear transport factor 2	IPI00203502		14 kDa	0	0	#DIV/0!	#DIV/0!
649	Protein AMBP	IPI00210900		39 kDa	0	0	#DIV/0!	#DIV/0!
651	Receptor expression-enhancing protein 5	IPI00360246		21 kDa	0	0	#DIV/0!	#DIV/0!
656	Uncharacterized protein	IPI00914164 (+2)		78 kDa	0	0	#DIV/0!	#DIV/0!
657	Uncharacterized protein	IPI00476899		25 kDa	0	0	#DIV/0!	#DIV/0!
660	Proteasome subunit beta type-1	IPI00191749		26 kDa	0	0	#DIV/0!	#DIV/0!
663	Uncharacterized protein C18orf19 homolog	IPI00212901		31 kDa	0	0	#DIV/0!	#DIV/0!
665	3'(2'),5'-bisphosphate nucleotidase 1	IPI00209042		33 kDa	0	0	#DIV/0!	#DIV/0!
666	26S protease regulatory subunit 6B	IPI00210158		47 kDa	0	0	#DIV/0!	#DIV/0!
667	Nicotinamide phosphoribosyltransferase	IPI00230979		55 kDa	0	0	#DIV/0!	#DIV/0!
673	Uncharacterized protein	IPI00764232		14 kDa	0	0	#DIV/0!	#DIV/0!
674	Decorin	IPI00199861		40 kDa	0	0	#DIV/0!	#DIV/0!
676	Proteasome subunit beta type-3	IPI00214889		23 kDa	0	0	#DIV/0!	#DIV/0!
683	Protein phosphatase 1 regulatory subunit 14B	IPI00202189 (+1)		16 kDa	0	0	#DIV/0!	#DIV/0!
684	Uncharacterized protein	IPI00207947		69 kDa	0	0	#DIV/0!	#DIV/0!
685	Uncharacterized protein	IPI00209385		93 kDa	0	0	#DIV/0!	#DIV/0!
686	nucleosome assembly protein 1-like 1	IPI00327185		45 kDa	0	0	#DIV/0!	#DIV/0!
688	Uncharacterized protein	IPI00851130		51 kDa	0	0	#DIV/0!	#DIV/0!
689	Importin subunit alpha-6	IPI00371863		60 kDa	0	0	#DIV/0!	#DIV/0!
690	S-formylglutathione hydrolase	IPI00362395		31 kDa	0	0	#DIV/0!	#DIV/0!
705	Beta-2-microglobulin	IPI00204359		14 kDa	0	0	#DIV/0!	#DIV/0!
706	26S protease regulatory subunit 4	IPI00211733		49 kDa	0	0	#DIV/0!	#DIV/0!
707	Monocarboxylate transporter 1	IPI00214787		53 kDa	0	0	#DIV/0!	#DIV/0!
708	S-phase kinase-associated protein 1	IPI00369350		19 kDa	0	0	#DIV/0!	#DIV/0!
714	Ribonuclease inhibitor	IPI00959348 (+1)		50 kDa	0	0	#DIV/0!	#DIV/0!
715	Uncharacterized protein	IPI00188992		38 kDa	0	0	#DIV/0!	#DIV/0!
716	Mu-crystallin homolog	IPI00214448		34 kDa	0	0	#DIV/0!	#DIV/0!
717	Plasma glutamate carboxypeptidase	IPI00758468		52 kDa	0	0	#DIV/0!	#DIV/0!
718	Isoform 1 of Sodium/calcium exchanger 1	IPI00206113 (+2)		108 kDa	0	0	#DIV/0!	#DIV/0!
719	importin 5	IPI00373722 (+1)		128 kDa	0	0	#DIV/0!	#DIV/0!
721	proteasome subunit beta type 6-like	IPI00188686 (+1)		25 kDa	0	0	#DIV/0!	#DIV/0!
722	Uncharacterized protein	IPI00370171		35 kDa	0	0	#DIV/0!	#DIV/0!
723	Uncharacterized protein	IPI00655254		77 kDa	0	0	#DIV/0!	#DIV/0!
724	Uncharacterized protein	IPI00203137		19 kDa	0	0	#DIV/0!	#DIV/0!
728	Phospholemman	IPI00193828		10 kDa	0	0	#DIV/0!	#DIV/0!
729	interferon gamma inducible protein 47	IPI00421898		47 kDa	0	0	#DIV/0!	#DIV/0!
735	Alpha-N-acetylgalactosaminidase	IPI00471757 (+2)		47 kDa	0	0	#DIV/0!	#DIV/0!
736	26S proteasome non-ATPase regulatory subunit 13	IPI00202283		43 kDa	0	0	#DIV/0!	#DIV/0!
737	phosphoglycolate phosphatase	IPI00369235		35 kDa	0	0	#DIV/0!	#DIV/0!
744	Proteasome (Prosome, macropain) 26S subunit, non-ATPase, 5 (Predicted), isoform CRA_b	IPI00194471 (+1)		56 kDa	0	0	#DIV/0!	#DIV/0!
745	Isochorismatase domain-containing protein 2, mitochondrial	IPI00365446		23 kDa	0	0	#DIV/0!	#DIV/0!
746	Uncharacterized protein	IPI00471721		14 kDa	0	0	#DIV/0!	#DIV/0!
747	Glutathione S-transferase alpha-4	IPI00210542 (+1)		26 kDa	0	0	#DIV/0!	#DIV/0!
240	ATP synthase protein 8	IPI00195772		8 kDa	2.9778	0	#DIV/0!	0
272	Uncharacterized protein	IPI00781155		37 kDa	0.94853	0	#DIV/0!	0
273	Uncharacterized protein	IPI00958919		83 kDa	0.93529	0	#DIV/0!	0
279	Isocitrate dehydrogenase [NADP] cytoplasmic	IPI00194045 (+1)		47 kDa	1.0212	0	#DIV/0!	0
330	Isoform 1 of Cullin-associated NEDD8-dissociated protein 2	IPI00326431 (+1)		140 kDa	0.93529	0	#DIV/0!	0
336	Peptidyl-prolyl cis-trans isomerase F, mitochondrial	IPI00201489		22 kDa	0.93529	0	#DIV/0!	0
343	Glycerol-3-phosphate dehydrogenase [NAD+], cytoplasmic	IPI00231148		37 kDa	2.9778	0	#DIV/0!	0
363	Uncharacterized protein	IPI00209893		214 kDa	3.9263	0	#DIV/0!	0
383	Apolipoprotein A-II	IPI00197700		11 kDa	1.0212	0	#DIV/0!	0
384	Uncharacterized protein	IPI00358059		53 kDa	0.93529	0	#DIV/0!	0
401	Uncharacterized protein (Fragment)	IPI00557598		39 kDa	4.8748	0	#DIV/0!	0
403	Thiosulfate sulfurtransferase	IPI00366293		33 kDa	2.991	0	#DIV/0!	0
416	Cluster of Glutathione S-transferase (Fragment) (IPI00231150)	IPI00231150		26 kDa	1.0212	0	#DIV/0!	0
421	Cardiac phospholamban	IPI00195376		6 kDa	1.8971	0	#DIV/0!	0
424	Cluster of Uncharacterized protein (IPI00557424)	IPI00557424		70 kDa	1.0212	0	#DIV/0!	0
427	Adenylyl cyclase-associated protein 2	IPI00206226		53 kDa	1.9698	0	#DIV/0!	0
466	Dehydrogenase/reductase SDR family member 4	IPI00207933		30 kDa	0.93529	0	#DIV/0!	0
468	T-complex protein 1 subunit delta	IPI00337168		58 kDa	5.7969	0	#DIV/0!	0
471	Uncharacterized protein	IPI00209258 (+2)		285 kDa	1.0212	0	#DIV/0!	0
483	Cluster of Proteasome subunit alpha type-6 (IPI00191501)	IPI00191501		27 kDa	1.0212	0	#DIV/0!	0
487	60S ribosomal protein L13	IPI00230916 (+1)		24 kDa	2.9778	0	#DIV/0!	0
489	Galectin-5	IPI00231663		16 kDa	1.9698	0	#DIV/0!	0
497	GMP reductase 1	IPI00209232		37 kDa	0.94853	0	#DIV/0!	0
499	Proteasome subunit alpha type-4	IPI00231046		29 kDa	0.93529	0	#DIV/0!	0
505	Cluster of Uncharacterized protein (IPI00951778)	IPI00951778 [10]		22 kDa	0.94853	0	#DIV/0!	0
525	Uncharacterized protein	IPI00372407		31 kDa	1.0212	0	#DIV/0!	0
548	band 3 anion transport protein	IPI00231379 (+1)		103 kDa	1.0212	0	#DIV/0!	0
561	NEDD8	IPI00196202 (+1)		9 kDa	0.93529	0	#DIV/0!	0
562	Uncharacterized protein	IPI00364402 (+1)		33 kDa	1.8838	0	#DIV/0!	0
566	Cluster of Uncharacterized protein (IPI00765205)	IPI00765205 [2]		240 kDa	2.8456	0	#DIV/0!	0
587	Adenosine kinase	IPI00214456		40 kDa	1.9698	0	#DIV/0!	0
591	Cluster of 40S ribosomal protein S3a (IPI00231693)	IPI00231693 [2]		30 kDa	1.9565	0	#DIV/0!	0
592	Uncharacterized protein	IPI00205241		30 kDa	4.7294	0	#DIV/0!	0
596	protein disulfide-isomerase A6	IPI00365929		49 kDa	0.93529	0	#DIV/0!	0
598	Splicing factor proline/glutamine rich	IPI00627068		75 kDa	0.93529	0	#DIV/0!	0
603	Ig lambda-2 chain C region	IPI00370486		11 kDa	1.9698	0	#DIV/0!	0
614	Thrombospondin 1	IPI00422076		130 kDa	2.9183	0	#DIV/0!	0
623	ribosomal protein S25-like	IPI00569584		16 kDa	0.93529	0	#DIV/0!	0
632	Cluster of Uncharacterized protein (IPI00475722)	IPI00475722 [3]		24 kDa	2.9051	0	#DIV/0!	0
641	Isoform 2 of Actin-related protein 2/3 complex subunit 5-like protein	IPI00213408 (+1)		11 kDa	1.0212	0	#DIV/0!	0
643	Uncharacterized protein (Fragment)	IPI00361404 (+3)		17 kDa	1.8706	0	#DIV/0!	0
646	Uncharacterized protein	IPI00782070		43 kDa	1.9565	0	#DIV/0!	0
662	60S acidic ribosomal protein P0	IPI00200147		34 kDa	1.8838	0	#DIV/0!	0
669	Pyruvate kinase	IPI00777829		54 kDa	2.9051	0	#DIV/0!	0
671	Complement inhibitory factor H	IPI00208659 (+1)		140 kDa	1.0212	0	#DIV/0!	0
682	Phenylalanyl-tRNA synthetase alpha chain	IPI00199865 (+2)		58 kDa	1.0212	0	#DIV/0!	0
695	40S ribosomal protein S14	IPI00201500		16 kDa	1.0212	0	#DIV/0!	0
696	Isoform 1 of Peroxisomal acyl-coenzyme A oxidase 1	IPI00211510 (+2)		75 kDa	0.93529	0	#DIV/0!	0
697	E3 ubiquitin-protein ligase TRIM63	IPI00339192 (+3)		40 kDa	0.93529	0	#DIV/0!	0
698	Uncharacterized protein	IPI00368169 (+4)		11 kDa	0.93529	0	#DIV/0!	0
699	Macrophage-capping protein	IPI00464670		39 kDa	0.93529	0	#DIV/0!	0
700	Uncharacterized protein	IPI00551563 (+2)		15 kDa	0.93529	0	#DIV/0!	0
702	poly(rC) binding protein 1-like	IPI00882480 (+1)		55 kDa	0.93529	0	#DIV/0!	0
720	Uncharacterized protein	IPI00358845		30 kDa	0.94853	0	#DIV/0!	0
727	Peroxisomal trans-2-enoyl-CoA reductase	IPI00326195		32 kDa	0.93529	0	#DIV/0!	0
732	GTPase activating protein (SH3 domain) binding protein 1	IPI00193648		52 kDa	1.0212	0	#DIV/0!	0
733	Uncharacterized protein (Fragment)	IPI00358369 (+5)		204 kDa	1.0212	0	#DIV/0!	0
734	Unknown decoy protein for peptide #217364	Unknown #217364-DECOY		?	1.0212	0	#DIV/0!	0
196	Uncharacterized protein	IPI00231332 (+2)		35 kDa	12.423	1.961	6.33503	0.157852
366	Uncharacterized protein	IPI00364215		36 kDa	4.7889	0.98259	4.87375	0.205181
221	Cluster of Desmin (IPI00421517)	IPI00421517 [2]		53 kDa	14.261	2.9395	4.85151	0.206122
382	Cluster of LOC500183 protein (IPI00568389)	IPI00568389 [3]		26 kDa	3.8403	0.97844	3.92492	0.254782
229	Uncharacterized protein	IPI00361504		44 kDa	3.8403	0.98259	3.90834	0.255863
287	Uncharacterized protein	IPI00557879		32 kDa	10.5	2.8932	3.6292	0.275543
89	Cluster of Myosin regulatory light chain 2, ventricular/cardiac muscle isoform (IPI00214000)	IPI00214000 [2]		19 kDa	56.736	16.381	3.46352	0.288723
210	Cluster of Acyl-CoA-binding protein (IPI00231069)	IPI00231069 [2]		10 kDa	9.6505	2.847	3.38971	0.295011
3	Cluster of Myosin-7 (IPI00189811)	IPI00189811 [11]		223 kDa	465	146.36	3.1771	0.314753
538	PDZ and LIM domain protein 1	IPI00211206		36 kDa	2.9051	0.9322	3.11639	0.320884
308	Cluster of GF20391-like isoform 1 (IPI00958096)	IPI00958096 [4]		25 kDa	8.5698	2.7966	3.06436	0.326332
571	Lumican	IPI00206403		38 kDa	2.991	0.98259	3.044	0.328516
407	Uncharacterized protein	IPI00365366		47 kDa	5.8101	1.9106	3.04098	0.328841
511	Kelch repeat and BTB domain-containing protein 10	IPI00190417		68 kDa	2.8324	0.9322	3.0384	0.32912
551	Glutathione peroxidase	IPI00476458		26 kDa	2.9051	0.98259	2.95657	0.338229
159	Apolipoprotein A-I	IPI00197703		30 kDa	12.641	4.7114	2.68307	0.372708
146	actinin alpha 2	IPI00363022		104 kDa	47.677	20.244	2.35512	0.424607
257	Carbonic anhydrase 2	IPI00230787		29 kDa	6.9173	2.9436	2.34995	0.425542
726	Myosin light polypeptide 6	IPI00365944 (+3)		17 kDa	13.504	5.7823	2.3354	0.428192
212	Carbonyl reductase [NADPH] 1	IPI00331856		31 kDa	6.7586	2.8974	2.33264	0.428698
334	Liver regeneration protein lrryan	IPI00392216		68 kDa	6.6727	2.8974	2.303	0.434217
85	Cluster of Myosin light chain 3 (IPI00231788)	IPI00231788 [3]		22 kDa	65.465	29.907	2.18895	0.45684
341	Galectin-1	IPI00231275		15 kDa	1.9698	0.9322	2.11307	0.473246
481	L-xylulose reductase	IPI00200794		26 kDa	1.9698	0.9322	2.11307	0.473246
503	Isoform 1 of Hydroxyacylglutathione hydrolase, mitochondrial	IPI00944224		34 kDa	1.9698	0.9322	2.11307	0.473246
121	Cluster of Isoform 1 of Tropomyosin alpha-1 chain (IPI00197888)	IPI00197888 [7]		33 kDa	27.871	13.429	2.07543	0.481827
435	Cluster of NADH dehydrogenase [ubiquinone] flavoprotein 3, mitochondrial (IPI00390362)	IPI00390362 [2]		12 kDa	1.9698	0.97844	2.0132	0.49672
452	Pre-B-cell leukemia transcription factor-interacting protein 1	IPI00201858		80 kDa	1.9698	0.97844	2.0132	0.49672
524	Isoform Crk-II of Adapter molecule crk	IPI00211893		34 kDa	1.9698	0.97844	2.0132	0.49672
526	Uncharacterized protein	IPI00870104		37 kDa	1.9698	0.97844	2.0132	0.49672
406	Cardiac troponin C	IPI00362425		18 kDa	5.8101	2.8891	2.01104	0.497255
269	four and a half LIM domains protein 1 isoform 1	IPI00421563 (+1)		34 kDa	5.8101	2.8932	2.00819	0.49796
200	Isocitrate dehydrogenase [NAD] subunit beta, mitochondrial	IPI00357924		42 kDa	7.7799	3.8758	2.0073	0.498181
216	Uncharacterized protein	IPI00365423		65 kDa	3.9263	1.9569	2.00639	0.498408
434	Pirin	IPI00367451		32 kDa	1.9698	0.98259	2.0047	0.498827
187	Troponin I, cardiac muscle	IPI00231689		24 kDa	19.241	9.6161	2.00092	0.499771
211	Cluster of Sodium/potassium-transporting ATPase subunit alpha-1 (IPI00326305)	IPI00326305 [3]		113 kDa	1.9565	0.97844	1.99961	0.500097
355	Pyridine nucleotide-disulfide oxidoreductase domain-containing protein 2	IPI00470325		63 kDa	1.9565	0.97844	1.99961	0.500097
414	48 kDa protein	IPI00476033		48 kDa	1.9565	0.97844	1.99961	0.500097
464	Isoform 4 of Dynamin-1-like protein	IPI00193568 (+2)		83 kDa	1.9565	0.97844	1.99961	0.500097
354	Glycogenin-1	IPI00230902		37 kDa	1.9565	0.98259	1.99117	0.502218
644	Uncharacterized protein	IPI00367545		38 kDa	1.9565	0.98259	1.99117	0.502218
455	Isoform 1 of 40S ribosomal protein S24	IPI00214654 (+1)		15 kDa	3.8403	1.9652	1.95415	0.511731
507	T-complex protein 1 subunit gamma	IPI00372388		61 kDa	3.8271	1.961	1.95161	0.512398
141	2,4-dienoyl-CoA reductase, mitochondrial	IPI00213659		36 kDa	28.201	14.559	1.93701	0.516258
385	NADH dehydrogenase [ubiquinone] 1 alpha subcomplex subunit 5	IPI00231997		13 kDa	1.8838	0.97844	1.92531	0.519397
372	Fumarylacetoacetate hydrolase domain-containing protein 2	IPI00914178		35 kDa	1.8838	0.98259	1.91718	0.5216
106	Cluster of IgG-2a protein (IPI00368608)	IPI00368608 [2]		50 kDa	15.619	8.6797	1.79949	0.555714
375	Uncharacterized protein	IPI00370815		60 kDa	6.8181	3.9262	1.73656	0.57585
12	Cluster of titin (IPI00959327)	IPI00959327 [3]		3705 kDa	173.98	101.45	1.71493	0.583113
173	Heat shock protein beta-1	IPI00201586 (+1)		23 kDa	6.6992	3.9262	1.70628	0.58607
344	Annexin A1	IPI00231615 (+1)		39 kDa	9.8091	5.7865	1.69517	0.589911
254	NADP-dependent malic enzyme, mitochondrial	IPI00870055		67 kDa	4.8616	2.8932	1.68035	0.595113
262	Uncharacterized protein	IPI00389830 (+1)		48 kDa	4.7889	2.8974	1.65283	0.605024
100	Cysteine and glycine-rich protein 3	IPI00198497		21 kDa	20.362	12.551	1.62234	0.616393
18	Cluster of Hemoglobin subunit alpha-1/2 (IPI00287835)	IPI00287835 [3]		15 kDa	85.053	52.973	1.60559	0.622823
175	Uncharacterized protein	IPI00382330 (+1)		59 kDa	10.685	6.6724	1.60137	0.624464
120	Peptidyl-prolyl cis-trans isomerase A	IPI00387771		18 kDa	18.524	11.577	1.60007	0.624973
547	Non-POU domain-containing octamer-binding protein	IPI00205912		55 kDa	2.9778	1.9106	1.55857	0.641615
220	Phosphoglycerate mutase 1	IPI00421428		29 kDa	19.46	12.56	1.54936	0.645427
174	Peroxiredoxin-1	IPI00211779 (+1)		22 kDa	5.8828	3.8254	1.53783	0.650269
284	Transglutaminase 2, C polypeptide	IPI00205135		77 kDa	8.7152	5.6857	1.53283	0.652389
176	Cluster of 6-phosphofructokinase, muscle type (IPI00231293)	IPI00231293 [4]		86 kDa	5.8961	3.8758	1.52126	0.65735
519	40S ribosomal protein S16	IPI00421451		16 kDa	2.9051	1.9106	1.52052	0.657671
405	Pyridoxine-5'-phosphate oxidase	IPI00212603		30 kDa	2.9051	1.9148	1.51718	0.659117
129	Superoxide dismutase [Mn], mitochondrial	IPI00211593		25 kDa	11.68	7.7013	1.51663	0.659358
197	Hydroxysteroid dehydrogenase-like protein 2	IPI00367240 (+1)		58 kDa	17.417	11.523	1.5115	0.661595
137	Isoform Mitochondrial of Peroxiredoxin-5, mitochondrial	IPI00205745 (+2)		22 kDa	8.6292	5.7444	1.50219	0.665693
314	Uncharacterized protein	IPI00194851		15 kDa	2.9051	1.961	1.48144	0.67502
365	Transthyretin	IPI00324380		16 kDa	2.9051	1.961	1.48144	0.67502
15	Trifunctional enzyme subunit alpha, mitochondrial	IPI00212622		83 kDa	111.19	75.27	1.47722	0.676949
80	Enoyl-CoA delta isomerase 1, mitochondrial	IPI00215574 (+1)		32 kDa	29.966	20.311	1.47536	0.677802
25	Cluster of Actin, alpha cardiac muscle 1 (IPI00194087)	IPI00194087 [7]		42 kDa	101.87	70.219	1.45075	0.6893
185	Uncharacterized protein	IPI00337099		69 kDa	9.6372	6.7649	1.42459	0.701957
234	D-dopachrome decarboxylase	IPI00231963		13 kDa	6.7586	4.808	1.4057	0.71139
19	Cluster of Very long-chain specific acyl-CoA dehydrogenase, mitochondrial (IPI00213057)	IPI00213057 [2]		71 kDa	99.872	72.331	1.38076	0.724237
6	Cluster of 16 kDa protein (IPI00951116)	IPI00951116 [3]		16 kDa	146.61	106.99	1.37031	0.729759
96	Peroxiredoxin-6	IPI00231260		25 kDa	18.28	13.437	1.36042	0.735066
419	60S acidic ribosomal protein P1	IPI00200145		11 kDa	3.913	2.8932	1.35248	0.739382
270	cAMP-dependent protein kinase type I-alpha regulatory subunit	IPI00231770		43 kDa	3.913	2.8974	1.35052	0.740455
28	Cluster of 60 kDa heat shock protein, mitochondrial (IPI00339148)	IPI00339148 [3]		61 kDa	50.453	37.57	1.34291	0.744653
91	Nucleoside diphosphate kinase B	IPI00325189		17 kDa	19.327	14.424	1.33992	0.746313
108	Cluster of phosphoglucomutase-1 (IPI00780332)	IPI00780332 [2]		61 kDa	11.62	8.6839	1.33811	0.747324
52	Trifunctional enzyme subunit beta, mitochondrial	IPI00198467		51 kDa	38.701	28.932	1.33765	0.747578
415	Cluster of keratin, type II cytoskeletal 75 (IPI00421782)	IPI00421782 [4]		62 kDa	3.8536	2.8932	1.33195	0.750778
373	Translationally-controlled tumor protein	IPI00208306		19 kDa	3.8403	2.8932	1.32735	0.753379
441	Hsc70-interacting protein	IPI00199273		41 kDa	3.8403	2.8932	1.32735	0.753379
469	Isobutyryl-CoA dehydrogenase, mitochondrial-like	IPI00763620		45 kDa	3.8403	2.8932	1.32735	0.753379
40	Cluster of Phosphoglycerate kinase 1 (IPI00231426)	IPI00231426 [4]		45 kDa	39.359	29.68	1.32611	0.754084
167	Protein DJ-1	IPI00212523		20 kDa	8.7284	6.7187	1.29912	0.769752
188	Chaperone activity of bc1 complex-like, mitochondrial	IPI00555310		72 kDa	12.483	9.7085	1.28578	0.777738
227	Hydroxymethylglutaryl-CoA lyase, mitochondrial	IPI00205374		34 kDa	8.7284	6.8153	1.28071	0.780819
364	Alpha-actinin-4	IPI00213463		105 kDa	12.41	9.7044	1.2788	0.781982
191	Delta(3,5)-Delta(2,4)-dienoyl-CoA isomerase, mitochondrial	IPI00326561		36 kDa	8.6425	6.7691	1.27676	0.783234
432	T-complex protein 1 subunit alpha	IPI00200847		60 kDa	4.8748	3.8254	1.27432	0.78473
133	Adipocyte lipid-binding protein	IPI00207890		16 kDa	13.418	10.548	1.27209	0.786108
231	4-trimethylaminobutyraldehyde dehydrogenase	IPI00203690		56 kDa	4.8616	3.8254	1.27087	0.78686
177	Carnitine O-palmitoyltransferase 1, muscle isoform	IPI00196647		88 kDa	9.7496	7.6971	1.26666	0.789479
103	Phosphoglycerate mutase 2	IPI00231506		29 kDa	23.24	18.35	1.26649	0.789587
324	Mitochondrial import inner membrane translocase subunit Tim13	IPI00212651		10 kDa	4.8748	3.8717	1.25909	0.794227
396	[Pyruvate dehydrogenase [lipoamide]] kinase isozyme 2, mitochondrial	IPI00327834		46 kDa	4.8616	3.8717	1.25568	0.796384
183	Hypoxanthine-guanine phosphoribosyltransferase	IPI00560533		24 kDa	9.5778	7.6467	1.25254	0.798377
60	Cluster of Uncharacterized protein (IPI00951602)	IPI00951602 [2]		50 kDa	38.529	30.839	1.24936	0.80041
276	Heat shock protein beta-2	IPI00213296		20 kDa	4.7756	3.8254	1.24839	0.80103
63	Annexin A5	IPI00471889		36 kDa	30.085	24.225	1.2419	0.805219
379	Uncharacterized protein	IPI00372372		52 kDa	4.7756	3.8717	1.23346	0.810725
359	Cluster of Uncharacterized protein (IPI00194974)	IPI00194974 [4]		51 kDa	5.7969	4.7073	1.23147	0.812037
79	Carnitine O-palmitoyltransferase 2, mitochondrial	IPI00195593		74 kDa	27.312	22.218	1.22927	0.813489
239	GTP:AMP phosphotransferase, mitochondrial	IPI00362243		25 kDa	5.8828	4.808	1.22354	0.817298
192	Isoform 1 of Adenylate kinase 2, mitochondrial	IPI00230857 (+1)		26 kDa	5.8101	4.808	1.20842	0.827524
325	Peptidyl-prolyl cis-trans isomerase FKBP1A	IPI00231434		12 kDa	5.8101	4.808	1.20842	0.827524
347	Non-erythrocyte beta-spectrin	IPI00373419 (+1)		251 kDa	5.7969	4.8039	1.20671	0.828702
66	Cluster of Heat shock protein HSP 90-beta (IPI00471584)	IPI00471584 [7]		83 kDa	23.313	19.32	1.20668	0.828722
47	Electron transfer flavoprotein subunit alpha, mitochondrial	IPI00205332		35 kDa	46.408	38.645	1.20088	0.832723
207	lipoamide acyltransferase component of branched-chain alpha-keto acid dehydrogenase complex, mitochondrial	IPI00373418		53 kDa	5.7969	4.8543	1.19418	0.837396
43	Cluster of Fructose-bisphosphate aldolase A (IPI00231734)	IPI00231734 [3]		39 kDa	30.862	25.997	1.18714	0.842363
306	Annexin A3	IPI00207390		36 kDa	6.8313	5.7906	1.17972	0.847657
166	Peroxiredoxin-2	IPI00201561		22 kDa	6.7586	5.7402	1.17742	0.849318
242	Catalase	IPI00231742		60 kDa	6.7454	5.7361	1.17596	0.850372
39	Cluster of Isoform M1 of Pyruvate kinase isozymes M1/M2 (IPI00231929)	IPI00231929 [5]		58 kDa	32.805	28	1.17161	0.853528
168	Cluster of 14-3-3 protein gamma (IPI00230835)	IPI00230835 [2]		28 kDa	7.7666	6.7187	1.15597	0.865076
352	40S ribosomal protein SA	IPI00215107		33 kDa	7.7799	6.7649	1.15004	0.869536
274	Cluster of Uncharacterized protein (IPI00369618)	IPI00369618 [2]		46 kDa	7.7799	6.7691	1.14933	0.870075
258	Cluster of Glutathione S-transferase P (IPI00231229)	IPI00231229 [2]		23 kDa	7.7666	6.7649	1.14807	0.871025
111	Cluster of Aldose reductase (IPI00231737)	IPI00231737 [3]		36 kDa	15.474	13.488	1.14724	0.871656
224	Transgelin-2	IPI00555171		22 kDa	7.7204	6.8195	1.13211	0.883309
179	Profilin-1	IPI00231358		15 kDa	8.7019	7.7013	1.12993	0.885014
130	Prohibitin-2	IPI00190557		33 kDa	16.409	14.567	1.12645	0.887745
156	Cluster of Superoxide dismutase [Cu-Zn] (IPI00231643)	IPI00231643 [2]		16 kDa	9.6505	8.6839	1.11131	0.899839
204	Cluster of PDZ and LIM domain protein 5 (IPI00210187)	IPI00210187 [2]		63 kDa	9.5645	8.6335	1.10784	0.902661
38	Malate dehydrogenase, cytoplasmic	IPI00198717		36 kDa	32.904	29.915	1.09992	0.90916
299	Uncharacterized protein (Fragment)	IPI00369419		19 kDa	12.628	11.527	1.09551	0.912813
388	Acyl carrier protein	IPI00191112		18 kDa	1.0212	0.9322	1.09547	0.912848
429	Uncharacterized protein	IPI00392676		22 kDa	1.0212	0.9322	1.09547	0.912848
478	Proteasome activator complex subunit 1	IPI00555312 (+1)		29 kDa	1.0212	0.9322	1.09547	0.912848
581	40S ribosomal protein S21	IPI00202725 (+1)		9 kDa	1.0212	0.9322	1.09547	0.912848
750	ras-related protein Rab-6B	IPI00767698		20 kDa	1.0212	0.9322	1.09547	0.912848
751	ras-related protein Rab-33B	IPI00192216		26 kDa	1.0212	0.9322	1.09547	0.912848
84	Uncharacterized protein	IPI00394488		33 kDa	33.839	30.898	1.09518	0.913088
71	Glucose-6-phosphate isomerase	IPI00364311		63 kDa	23.154	21.193	1.09253	0.915306
42	Uncharacterized protein	IPI00555265		114 kDa	41.91	38.62	1.08519	0.921498
37	Cluster of Heat shock cognate 71 kDa protein (IPI00208205)	IPI00208205 [4]		71 kDa	50.235	46.3	1.08499	0.921668
58	Aldehyde dehydrogenase, mitochondrial	IPI00197770		56 kDa	25.138	23.247	1.08134	0.924775
74	Uncharacterized protein	IPI00362298		12 kDa	43.787	40.514	1.08079	0.925252
56	Cluster of L-lactate dehydrogenase A chain (IPI00197711)	IPI00197711 [2]		36 kDa	24.966	23.108	1.08041	0.925579
24	Cluster of Myosin-binding protein C, cardiac-type (IPI00870316)	IPI00870316 [2]		141 kDa	118.13	109.41	1.0797	0.926183
16	Cluster of Glyceraldehyde-3-phosphate dehydrogenase (IPI00555252)	IPI00555252 [17]		36 kDa	67.666	62.723	1.07881	0.92695
264	Uncharacterized protein	IPI00326948 (+1)		81 kDa	13.59	12.602	1.0784	0.927299
17	L-lactate dehydrogenase B chain	IPI00231783		37 kDa	68.687	63.706	1.07819	0.927483
44	Acetyl-CoA acetyltransferase, mitochondrial	IPI00324302		45 kDa	67.652	63.416	1.0668	0.937385
101	Thioredoxin-dependent peroxide reductase, mitochondrial	IPI00208215		28 kDa	19.4	18.439	1.05212	0.950464
98	Vinculin	IPI00365286		117 kDa	21.198	20.257	1.04645	0.955609
342	Uncharacterized protein (Fragment)	IPI00194943 (+1)		422 kDa	1.0212	0.97844	1.0437	0.958128
353	WD repeat-containing protein 1	IPI00215349		66 kDa	1.0212	0.97844	1.0437	0.958128
418	NADH-ubiquinone oxidoreductase chain 1	IPI00734781		36 kDa	1.0212	0.97844	1.0437	0.958128
449	40S ribosomal protein S8	IPI00231202		24 kDa	1.0212	0.97844	1.0437	0.958128
32	Fatty acid-binding protein, heart	IPI00231971		15 kDa	27.081	25.993	1.04186	0.959824
35	Alpha-crystallin B chain	IPI00215465		20 kDa	27.107	26.052	1.0405	0.96108
252	Cytoplasmic dynein 1 heavy chain 1	IPI00327630		532 kDa	1.0212	0.98259	1.03929	0.962192
350	Cluster of Pabpc4 protein (IPI00204295)	IPI00204295 [3]		71 kDa	1.0212	0.98259	1.03929	0.962192
454	Alpha-aminoadipic semialdehyde dehydrogenase	IPI00208917		59 kDa	1.0212	0.98259	1.03929	0.962192
501	Uncharacterized protein	IPI00204261		97 kDa	1.0212	0.98259	1.03929	0.962192
7	Cluster of Phosphorylase (IPI00357945)	IPI00357945 [5]		97 kDa	99.892	96.392	1.03631	0.964962
668	Glyceraldehyde-3-phosphate dehydrogenase (Fragment)	IPI00564677		36 kDa	1.9698	1.9106	1.03099	0.969946
31	Stress-70 protein, mitochondrial	IPI00363265		74 kDa	35.67	34.719	1.02739	0.973339
225	Cluster of RAB10, member RAS oncogene family, isoform CRA_a (IPI00555185)	IPI00555185 [15]		23 kDa	3.9263	3.8254	1.02638	0.974302
460	NADH-ubiquinone oxidoreductase chain 2	IPI00471725		39 kDa	1.9565	1.9106	1.02402	0.97654
462	Cluster of Serine/threonine-protein phosphatase 2A catalytic subunit alpha isoform (IPI00200391)	IPI00200391 [2]		36 kDa	1.9565	1.9106	1.02402	0.97654
509	60S ribosomal protein L23a	IPI00203523 (+2)		18 kDa	1.9565	1.9106	1.02402	0.97654
228	Alpha-2-HS-glycoprotein	IPI00327469		38 kDa	3.913	3.8254	1.0229	0.977613
313	Cluster of talin-1 (IPI00362014)	IPI00362014 [2]		270 kDa	1.9565	1.9148	1.02178	0.978686
417	Isoform 1 of Protein kinase C and casein kinase substrate in neurons 2 protein	IPI00213498 (+4)		56 kDa	1.9565	1.9148	1.02178	0.978686
484	Cluster of Uncharacterized protein (IPI00364363)	IPI00364363 [13]		38 kDa	1.9565	1.9148	1.02178	0.978686
513	Cofilin-1	IPI00327144		19 kDa	7.8526	7.7013	1.01965	0.980732
564	Cluster of Keratin, type II cytoskeletal 1 (IPI00421857)	IPI00421857 [2]		65 kDa	1.8971	1.8644	1.01754	0.982763
473	Uncharacterized protein	IPI00203773		29 kDa	0.94853	0.9322	1.01752	0.982784
527	Cluster of Cardiac myosin light chain kinase (IPI00877383)	IPI00877383 [2]		86 kDa	0.94853	0.9322	1.01752	0.982784
653	Uncharacterized protein	IPI00394032 (+2)		56 kDa	0.94853	0.9322	1.01752	0.982784
725	Cluster of Mitogen-activated protein kinase 13 (IPI00203497)	IPI00203497 [3]		42 kDa	0.94853	0.9322	1.01752	0.982784
358	Cluster of Isoform 1 of cAMP-dependent protein kinase catalytic subunit alpha (IPI00200013)	IPI00200013 [7]		41 kDa	2.8918	2.8428	1.01724	0.983056
490	Uncharacterized protein	IPI00364278 (+1)		57 kDa	2.8918	2.8428	1.01724	0.983056
190	14-3-3 protein epsilon	IPI00325135		29 kDa	9.7364	9.6119	1.01295	0.987213
235	Complement component 1 Q subcomponent-binding protein, mitochondrial	IPI00361686		31 kDa	5.8101	5.7361	1.0129	0.987264
78	Dihydrolipoyllysine-residue acetyltransferase component of pyruvate dehydrogenase complex, mitochondrial	IPI00231714		67 kDa	22.365	22.113	1.0114	0.988732
335	Uncharacterized protein	IPI00565256		116 kDa	1.8838	1.8644	1.01041	0.989702
90	ATP synthase subunit d, mitochondrial	IPI00230838		19 kDa	27.239	26.963	1.01024	0.989867
136	Phosphatidylethanolamine-binding protein 1	IPI00230937		21 kDa	16.495	16.339	1.00955	0.990543
233	Serine protease inhibitor A3K	IPI00200593		47 kDa	5.8961	5.841	1.00943	0.990655
70	Isoform Mitochondrial of Fumarate hydratase, mitochondrial	IPI00231611		54 kDa	29.137	28.886	1.00869	0.991386
209	Isoform 1 of 3-hydroxyisobutyryl-CoA hydrolase, mitochondrial	IPI00558635		43 kDa	9.7364	9.6581	1.00811	0.991958
189	Adenine phosphoribosyltransferase	IPI00950965		20 kDa	7.7666	7.7054	1.00794	0.99212
104	Succinyl-CoA ligase [GDP-forming] subunit alpha, mitochondrial	IPI00197555		36 kDa	16.409	16.284	1.00768	0.992382
107	Dihydrolipoyllysine-residue succinyltransferase component of 2-oxoglutarate dehydrogenase complex, mitochondrial	IPI00551702		49 kDa	17.516	17.406	1.00632	0.99372
337	Cluster of Nucleic acid binding factor pRM10 (IPI00208193)	IPI00208193 [3]		34 kDa	4.7889	4.7618	1.00569	0.994341
367	Uncharacterized protein	IPI00372179		22 kDa	2.9051	2.8891	1.00554	0.994492
55	Pyruvate dehydrogenase E1 component subunit beta, mitochondrial	IPI00194324		39 kDa	36.777	36.575	1.00552	0.994507
371	mitochondrial carrier homolog 2	IPI00764690		34 kDa	3.8403	3.8213	1.00497	0.995052
302	plasma membrane associated protein, S3-12	IPI00959144		157 kDa	1.9698	1.961	1.00449	0.995533
317	Thioredoxin	IPI00231368		12 kDa	2.9051	2.8932	1.00411	0.995904
329	NADH dehydrogenase [ubiquinone] 1 alpha subcomplex subunit 2	IPI00191103		11 kDa	2.9051	2.8932	1.00411	0.995904
332	14-3-3 protein eta	IPI00231677		28 kDa	2.9051	2.8932	1.00411	0.995904
362	Rho GDP-dissociation inhibitor 1	IPI00196994		23 kDa	2.9051	2.8932	1.00411	0.995904
378	Histidine triad nucleotide-binding protein 1	IPI00231146		14 kDa	2.9051	2.8932	1.00411	0.995904
389	Eukaryotic translation initiation factor 5A-1	IPI00211216		17 kDa	2.9051	2.8932	1.00411	0.995904
397	Protein S100-A6	IPI00204818		10 kDa	2.9051	2.8932	1.00411	0.995904
420	Uncharacterized protein	IPI00365393		24 kDa	2.9051	2.8932	1.00411	0.995904
459	protein S100-A11-like	IPI00766347		18 kDa	2.9051	2.8932	1.00411	0.995904
476	Glycine cleavage system H protein, mitochondrial	IPI00214454		18 kDa	2.9051	2.8932	1.00411	0.995904
477	Uncharacterized protein	IPI00371621		19 kDa	2.9051	2.8932	1.00411	0.995904
515	60S ribosomal protein L24	IPI00230939		18 kDa	2.9051	2.8932	1.00411	0.995904
283	Mitochondrial import inner membrane translocase subunit Tim8 A	IPI00204831		11 kDa	5.8101	5.7865	1.00408	0.995938
356	nascent polypeptide-associated complex subunit alpha isoform 2	IPI00991259		220 kDa	5.8101	5.7865	1.00408	0.995938
230	Isoform 2 of Haptoglobin	IPI00382202 (+1)		42 kDa	3.8403	3.8254	1.0039	0.99612
48	Cluster of Tubulin beta-2C chain (IPI00400573)	IPI00400573 [6]		50 kDa	39.663	39.523	1.00354	0.99647
256	Lactoylglutathione lyase	IPI00188304		21 kDa	4.8748	4.8584	1.00338	0.996636
386	Sorting and assembly machinery component 50 homolog	IPI00372941		52 kDa	0.93529	0.9322	1.00331	0.996696
563	Cluster of ribosomal protein L9-like (IPI00358826)	IPI00358826 [4]		32 kDa	0.93529	0.9322	1.00331	0.996696
577	heterogeneous nuclear ribonucleoprotein L isoform b	IPI00364061 (+1)		64 kDa	0.93529	0.9322	1.00331	0.996696
622	Heterogeneous nuclear ribonucleoprotein C	IPI00187860 (+1)		34 kDa	0.93529	0.9322	1.00331	0.996696
124	ES1 protein homolog, mitochondrial	IPI00231028		28 kDa	13.577	13.538	1.00288	0.997127
139	Cytochrome c oxidase subunit 4 isoform 1, mitochondrial	IPI00194222		20 kDa	8.7019	8.6797	1.00256	0.997449
82	Electron transfer flavoprotein subunit beta	IPI00364321		28 kDa	22.147	22.121	1.00118	0.998826
143	Isoform 2 of Protein NDRG2	IPI00326606 (+1)		39 kDa	10.599	10.595	1.00038	0.999623
161	Ubiquinone biosynthesis protein COQ9, mitochondrial	IPI00365149		35 kDa	10.599	10.595	1.00038	0.999623
542	Guanine nucleotide-binding protein subunit beta-2-like 1	IPI00231134		35 kDa	1.9565	1.9569	0.999796	1.0002
236	Cluster of Voltage-dependent anion-selective channel protein 2 (IPI00198327)	IPI00198327 [2]		32 kDa	9.6505	9.654	0.999637	1.00036
250	Isoform Mitochondrial of Malonyl-CoA decarboxylase, mitochondrial	IPI00200489		55 kDa	7.6939	7.6971	0.999584	1.00042
291	NADH-ubiquinone oxidoreductase chain 4	IPI00200487 (+1)		52 kDa	1.9565	1.961	0.997705	1.0023
433	GrpE protein homolog 1, mitochondrial	IPI00205598		24 kDa	1.9565	1.961	0.997705	1.0023
482	Cluster of Isoform 1 of Thioredoxin reductase 2, mitochondrial (IPI00196118)	IPI00196118 [5]		57 kDa	1.9565	1.961	0.997705	1.0023
492	Isoform B23.1 of Nucleophosmin	IPI00197553 (+1)		33 kDa	2.8324	2.847	0.994872	1.00515
255	Cluster of Moesin (IPI00212314)	IPI00212314 [4]		68 kDa	3.8536	3.8758	0.994272	1.00576
431	60S acidic ribosomal protein P2	IPI00188804 (+2)		12 kDa	3.8536	3.8758	0.994272	1.00576
749	L-lactate dehydrogenase	IPI00187727		42 kDa	9.591	9.6623	0.992621	1.00743
380	Enolase (Fragment)	IPI00369311		40 kDa	6.6727	6.7228	0.992548	1.00751
450	Isoform Delta 1 of Calcium/calmodulin-dependent protein kinase type II subunit delta	IPI00212226 (+6)		60 kDa	3.8403	3.8717	0.99189	1.00818
112	ATP synthase subunit b, mitochondrial	IPI00196107		29 kDa	15.289	15.44	0.99022	1.00988
49	Uncharacterized protein	IPI00231359		45 kDa	35.29	35.639	0.990207	1.00989
277	Serum deprivation-response protein	IPI00362416		46 kDa	2.9051	2.9436	0.986921	1.01325
404	Heat shock protein 75 kDa, mitochondrial	IPI00369217		80 kDa	2.9051	2.9436	0.986921	1.01325
305	T-complex protein 1 subunit epsilon	IPI00470301		60 kDa	4.7889	4.8543	0.986527	1.01366
645	Uncharacterized protein (Fragment)	IPI00778098		56 kDa	1.8838	1.9106	0.985973	1.01423
458	actin-related protein 2/3 complex subunit 4	IPI00372040		20 kDa	1.8838	1.9148	0.98381	1.01646
553	acylphosphatase-1	IPI00365868		11 kDa	1.8838	1.9148	0.98381	1.01646
8	ATP synthase subunit alpha, mitochondrial	IPI00396910		60 kDa	126.8	128.95	0.983327	1.01696
97	Tripartite motif-containing protein 72	IPI00361208		53 kDa	26.403	27.03	0.976804	1.02375
164	Leucine-rich PPR motif-containing protein, mitochondrial	IPI00360075		157 kDa	6.6595	6.8195	0.976538	1.02403
13	Long-chain specific acyl-CoA dehydrogenase, mitochondrial	IPI00211225		48 kDa	87.756	89.884	0.976325	1.02425
62	Medium-chain specific acyl-CoA dehydrogenase, mitochondrial	IPI00212015		47 kDa	27.2	27.908	0.974631	1.02603
46	Triosephosphate isomerase	IPI00231767		27 kDa	31.883	32.716	0.974538	1.02613
328	methylglutaconyl-CoA hydratase, mitochondrial	IPI00364715		27 kDa	2.8191	2.8932	0.974388	1.02628
517	40S ribosomal protein S28	IPI00359978		8 kDa	2.8191	2.8932	0.974388	1.02628
9	Serum albumin	IPI00191737		69 kDa	91.663	94.452	0.970472	1.03043
443	Zinc binding alcohol dehydrogenase, domain containing 2	IPI00363176		40 kDa	0.94853	0.98259	0.965337	1.03591
502	Uncharacterized protein	IPI00365904		16 kDa	0.94853	0.98259	0.965337	1.03591
647	Tubulin polymerization-promoting protein family member 3	IPI00187857		19 kDa	0.94853	0.98259	0.965337	1.03591
11	Malate dehydrogenase, mitochondrial	IPI00197696		36 kDa	106.33	110.89	0.958878	1.04289
65	Cluster of Tubulin alpha-4A chain (IPI00362927)	IPI00362927 [3]		50 kDa	23.069	24.091	0.957578	1.0443
488	Platelet glycoprotein 4	IPI00231197 (+3)		53 kDa	0.93529	0.97844	0.955899	1.04614
541	Cluster of ribosomal protein S10-like (IPI00562220)	IPI00562220 [3]		20 kDa	0.93529	0.97844	0.955899	1.04614
694	Protein phosphatase 1A	IPI00201403 (+5)		42 kDa	0.93529	0.97844	0.955899	1.04614
2	ATP synthase subunit beta, mitochondrial	IPI00551812		56 kDa	193.37	202.34	0.955669	1.04639
537	Retinol-binding protein 4	IPI00876581		23 kDa	1.8706	1.961	0.953901	1.04833
604	40S ribosomal protein S4, X isoform	IPI00475474		30 kDa	0.93529	0.98259	0.951862	1.05057
88	Cluster of Uncharacterized protein (IPI00212908)	IPI00212908 [4]		77 kDa	24.334	25.9	0.939537	1.06435
163	Mitochondrial 2-oxoglutarate/malate carrier protein	IPI00231261		34 kDa	13.59	14.466	0.939444	1.06446
125	Cytochrome b-c1 complex subunit Rieske, mitochondrial	IPI00362949		29 kDa	12.641	13.479	0.937829	1.06629
41	Cluster of Alpha-1-inhibitor 3 (IPI00201262)	IPI00201262 [4]		164 kDa	19.374	21.054	0.920205	1.08671
10	Isocitrate dehydrogenase [NADP], mitochondrial	IPI00193485		51 kDa	94.918	104.11	0.911709	1.09684
247	EH domain-containing protein 1	IPI00360340		61 kDa	9.5645	10.494	0.911426	1.09718
36	Aspartate aminotransferase, cytoplasmic	IPI00421513		46 kDa	27.121	29.923	0.90636	1.10331
281	Rab GDP dissociation inhibitor beta	IPI00197568 (+1)		51 kDa	8.6887	9.6119	0.903952	1.10625
119	Uncharacterized protein	IPI00366416		35 kDa	15.474	17.263	0.896368	1.11561
21	Citrate synthase, mitochondrial	IPI00206977		52 kDa	73.416	81.905	0.896356	1.11563
73	Cluster of Alpha-enolase (IPI00464815)	IPI00464815 [10]		47 kDa	45.374	51.011	0.889494	1.12423
114	Electron transfer flavoprotein-ubiquinone oxidoreductase, mitochondrial	IPI00395281 (+1)		68 kDa	8.5433	9.6119	0.888825	1.12508
219	solute carrier family 25, member 13	IPI00358163		78 kDa	13.663	15.394	0.887554	1.12669
20	Cluster of 2-oxoglutarate dehydrogenase, mitochondrial (IPI00215093)	IPI00215093 [2]		116 kDa	43.602	49.139	0.88732	1.12699
14	Cluster of ADP/ATP translocase 1 (IPI00231927)	IPI00231927 [4]		33 kDa	73.39	82.812	0.886224	1.12838
57	myomesin 2	IPI00358405		165 kDa	37.587	42.504	0.884317	1.13082
140	Enoyl-CoA delta isomerase 2, mitochondrial	IPI00208203		43 kDa	18.452	21.088	0.875	1.14286
33	Succinyl-CoA:3-ketoacid-coenzyme A transferase 1, mitochondrial	IPI00766788		56 kDa	32.845	37.57	0.874235	1.14386
288	adenylosuccinate synthase like 1-like isoform 2	IPI00764567		50 kDa	5.8961	6.7649	0.871572	1.14735
282	Cysteine-rich protein 2	IPI00200352		23 kDa	6.7454	7.7475	0.870655	1.14856
87	Uncharacterized protein (Fragment)	IPI00951645		47 kDa	23.412	26.98	0.867754	1.1524
127	Cluster of Beta-enolase (IPI00231631)	IPI00231631 [2]		47 kDa	29.064	33.606	0.864846	1.15628
5	Aconitate hydratase, mitochondrial	IPI00421539 (+1)		85 kDa	125.72	145.6	0.863462	1.15813
115	Suclg2 protein	IPI00471539		47 kDa	17.49	20.295	0.861789	1.16038
61	pyruvate dehydrogenase E1 component subunit alpha, somatic form, mitochondrial-like isoform 2	IPI00393034 (+2)		44 kDa	23.214	26.984	0.860288	1.1624
172	Cluster of Prohibitin (IPI00211756)	IPI00211756 [3]		30 kDa	5.8101	6.7649	0.85886	1.16433
157	Propionyl-CoA carboxylase alpha chain, mitochondrial	IPI00765682		82 kDa	5.8101	6.7691	0.858327	1.16506
193	ATP synthase, H+ transporting, mitochondrial F0 complex, subunit f, isoform 2	IPI00390086		11 kDa	5.7969	6.7649	0.856908	1.16699
86	Isocitrate dehydrogenase [NAD] subunit alpha, mitochondrial	IPI00198720		40 kDa	23.082	26.98	0.855523	1.16888
75	Succinate dehydrogenase [ubiquinone] flavoprotein subunit, mitochondrial	IPI00200659 (+1)		72 kDa	32.864	38.637	0.850584	1.17566
132	Cytochrome c oxidase subunit 2	IPI00734686		26 kDa	21.198	24.968	0.849007	1.17785
118	Adenylate kinase isoenzyme 1	IPI00210351		22 kDa	15.56	18.346	0.848141	1.17905
135	Polymerase I and transcript release factor	IPI00201300		44 kDa	15.619	18.439	0.847063	1.18055
26	Dihydrolipoyl dehydrogenase, mitochondrial	IPI00365545		54 kDa	46.58	55.022	0.84657	1.18124
165	EH domain-containing protein 2	IPI00211448		61 kDa	15.547	18.392	0.845313	1.18299
194	solute carrier family 25 (mitochondrial carrier, Aralar), member 12	IPI00957799		74 kDa	19.46	23.045	0.844435	1.18422
201	Methylcrotonoyl-CoA carboxylase subunit alpha, mitochondrial	IPI00372191		79 kDa	4.8748	5.7906	0.841847	1.18786
198	Uncharacterized protein	IPI00557327		20 kDa	9.7496	11.615	0.839397	1.19133
243	NADH-ubiquinone oxidoreductase chain 5	IPI00734731		69 kDa	4.8748	5.8327	0.835771	1.1965
331	NADH dehydrogenase [ubiquinone] 1 subunit C2	IPI00190161		14 kDa	4.8748	5.8327	0.835771	1.1965
162	cytochrome b-c1 complex subunit 7	IPI00201307		14 kDa	9.6505	11.573	0.833881	1.19921
51	calsequestrin-2 precursor	IPI01016323		48 kDa	47.218	56.828	0.830893	1.20352
81	Uncharacterized protein	IPI00886470		28 kDa	22.219	26.971	0.823811	1.21387
182	Selenium-binding protein 1	IPI00208026		53 kDa	4.7889	5.8327	0.821043	1.21796
128	Cluster of Glutathione S-transferase Mu 2 (IPI00411230)	IPI00411230 [2]		26 kDa	8.7417	10.649	0.820894	1.21818
154	Alpha-1-antiproteinase	IPI00324019		46 kDa	7.8658	9.6119	0.81834	1.22199
113	Cluster of Elongation factor 1-alpha 2 (IPI00325281)	IPI00325281 [5]		50 kDa	16.594	20.307	0.817157	1.22376
67	Elongation factor 2	IPI00203214		95 kDa	25.243	30.893	0.817111	1.22382
64	Cytochrome b-c1 complex subunit 1, mitochondrial	IPI00471577		53 kDa	32.818	40.308	0.814181	1.22823
461	Cluster of Heat shock 70 kDa protein 1A/1B (IPI00196751)	IPI00196751 [2]		70 kDa	12.556	15.44	0.813212	1.22969
27	Creatine kinase M-type	IPI00211053		43 kDa	42.323	52.082	0.812622	1.23058
322	Prostaglandin reductase 1	IPI00203443		36 kDa	3.9263	4.8543	0.808829	1.23635
155	Uncharacterized protein	IPI00188330		24 kDa	16.396	20.345	0.805898	1.24085
142	Glutamate dehydrogenase 1, mitochondrial	IPI00324633		61 kDa	10.804	13.479	0.801543	1.24759
126	Uncharacterized protein	IPI00870163		174 kDa	7.7799	9.7127	0.801003	1.24844
267	Regulator of microtubule dynamics protein 1	IPI00369006		35 kDa	3.8403	4.8039	0.799413	1.25092
117	3-hydroxyisobutyrate dehydrogenase, mitochondrial	IPI00202658		35 kDa	19.314	24.179	0.798792	1.25189
222	Carbonic anhydrase 1	IPI00360930		28 kDa	3.8403	4.808	0.798731	1.25199
326	Isoform 1 of Endoplasmin	IPI00365985		93 kDa	7.7072	9.6623	0.797657	1.25367
105	Cytochrome c oxidase subunit 5A, mitochondrial	IPI00192246		16 kDa	18.379	23.142	0.794184	1.25915
4	Cluster of Ckmt2 protein (IPI00896197)	IPI00896197 [2]		47 kDa	176.56	222.34	0.794099	1.25929
131	Heat shock protein beta-6	IPI00205489		18 kDa	10.685	13.488	0.792186	1.26233
307	Omega-amidase NIT2	IPI00370752		31 kDa	3.8403	4.8584	0.790445	1.26511
232	14-3-3 protein zeta/delta	IPI00324893		28 kDa	6.7454	8.5831	0.785893	1.27244
1	Myoglobin	IPI00214517		17 kDa	155.89	198.97	0.783485	1.27635
275	Isoform B0b of Heterogeneous nuclear ribonucleoproteins A2/B1	IPI00212969 (+3)		34 kDa	6.7586	8.6293	0.783215	1.27679
377	Uncharacterized protein (Fragment)	IPI01016479		375 kDa	3.7411	4.7997	0.779445	1.28296
59	NADH-ubiquinone oxidoreductase 75 kDa subunit, mitochondrial	IPI00358033		79 kDa	29.196	37.558	0.777358	1.28641
77	Uncharacterized protein	IPI00948792 (+1)		60 kDa	23.267	29.953	0.776784	1.28736
199	Uncharacterized protein	IPI00202238		21 kDa	9.6637	12.501	0.773034	1.2936
50	Methylmalonate-semialdehyde dehydrogenase [acylating], mitochondrial	IPI00205018		58 kDa	26.086	33.757	0.772758	1.29407
30	Isoform 1 of Serotransferrin	IPI00679202		76 kDa	28.155	36.583	0.76962	1.29934
149	Carnitine O-acetyltransferase	IPI00949645		71 kDa	15.573	20.253	0.768923	1.30052
203	Clathrin heavy chain 1	IPI00193983 (+1)		192 kDa	8.7746	11.518	0.761816	1.31265
349	Macrophage migration inhibitory factor	IPI00230907 (+1)		12 kDa	2.9051	3.8213	0.760239	1.31538
327	destrin-like	IPI00373140 (+1)		19 kDa	2.9051	3.8254	0.759424	1.31679
470	Uncharacterized protein	IPI00768581		65 kDa	2.9051	3.8254	0.759424	1.31679
92	ATP synthase gamma chain	IPI00454288 (+1)		68 kDa	20.408	26.967	0.756777	1.32139
245	Uncharacterized protein	IPI00200271		61 kDa	14.539	19.224	0.756294	1.32224
296	Cytochrome b-c1 complex subunit 8	IPI00382312		10 kDa	2.9051	3.8717	0.750342	1.33273
457	Uncharacterized protein	IPI00368012		39 kDa	2.9051	3.8717	0.750342	1.33273
567	Hexokinase-2	IPI00201057		103 kDa	2.9051	3.8717	0.750342	1.33273
226	Uncharacterized protein	IPI00778558		114 kDa	5.8101	7.7475	0.749932	1.33345
290	Obg-like ATPase 1	IPI00194312		45 kDa	2.9051	3.8758	0.749548	1.33414
297	Branched-chain-amino-acid aminotransferase, mitochondrial	IPI00213190		44 kDa	2.9051	3.8758	0.749548	1.33414
467	Rab GDP dissociation inhibitor alpha	IPI00324986		51 kDa	2.9051	3.8758	0.749548	1.33414
53	Cytochrome b-c1 complex subunit 2, mitochondrial	IPI00188924		48 kDa	43.847	58.78	0.745951	1.34057
72	Cluster of Long-chain-fatty-acid--CoA ligase 1 (IPI00188989)	IPI00188989 [2]		78 kDa	16.568	22.264	0.744161	1.3438
152	NADH dehydrogenase [ubiquinone] flavoprotein 2, mitochondrial	IPI00367152		27 kDa	13.577	18.296	0.742075	1.34757
102	Cluster of Uncharacterized protein (IPI00851115)	IPI00851115 [2]		59 kDa	16.555	22.314	0.741911	1.34787
151	Acyl-CoA synthetase family member 2, mitochondrial	IPI00203054		68 kDa	4.9475	6.7187	0.736378	1.358
285	Transgelin	IPI00231196		23 kDa	4.9475	6.7187	0.736378	1.358
45	Hydroxyacyl-coenzyme A dehydrogenase, mitochondrial	IPI00205157		34 kDa	30.934	42.462	0.72851	1.37266
218	ATP synthase-coupling factor 6, mitochondrial	IPI00204316		12 kDa	4.7889	6.7187	0.712772	1.40297
54	Enoyl-CoA hydratase, mitochondrial	IPI00207217		32 kDa	23.24	32.804	0.70845	1.41153
301	Protein-L-isoaspartate(D-aspartate) O-methyltransferase	IPI00555303		25 kDa	2.0425	2.8932	0.705966	1.4165
22	Cluster of Uncharacterized protein (Fragment) (IPI00948721)	IPI00948721 [2]		42 kDa	60.038	85.059	0.705839	1.41675
134	Alpha-1-macroglobulin	IPI00326140		167 kDa	6.8313	9.721	0.702736	1.42301
76	ATP synthase subunit O, mitochondrial	IPI00195123		23 kDa	28.102	40.497	0.693928	1.44107
368	Elongation factor 1-gamma	IPI00470317		50 kDa	1.9565	2.847	0.687215	1.45515
83	annexin A6	IPI00831745 (+1)		76 kDa	33.628	48.983	0.686524	1.45661
153	78 kDa glucose-regulated protein	IPI00206624		72 kDa	14.499	21.231	0.682916	1.46431
445	6-phosphogluconate dehydrogenase, decarboxylating	IPI00382191 (+3)		121 kDa	1.9698	2.8932	0.680838	1.46878
23	Cluster of Aspartate aminotransferase, mitochondrial (IPI00210920)	IPI00210920 [2]		47 kDa	32.028	47.131	0.679553	1.47156
259	Glutathione S-transferase kappa 1	IPI00327079		25 kDa	3.9263	5.7865	0.678528	1.47378
293	Isoform Short of Succinate-semialdehyde dehydrogenase, mitochondrial	IPI00231644 (+2)		53 kDa	1.9565	2.8932	0.676241	1.47876
412	60S ribosomal protein L7	IPI00199543 (+1)		30 kDa	1.9565	2.8932	0.676241	1.47876
504	Parvb protein (Fragment)	IPI00391244 (+1)		19 kDa	1.9565	2.8932	0.676241	1.47876
99	Creatine kinase B-type	IPI00470288		43 kDa	17.516	26.094	0.671265	1.48972
147	NADH dehydrogenase [ubiquinone] iron-sulfur protein 2, mitochondrial	IPI00471647		53 kDa	9.7232	14.512	0.670011	1.49251
109	Transitional endoplasmic reticulum ATPase	IPI00212014		89 kDa	9.6769	14.47	0.668756	1.49531
597	Estradiol 17-beta-dehydrogenase 8	IPI00372559		27 kDa	1.9565	2.9436	0.664662	1.50452
351	ATP synthase subunit delta, mitochondrial	IPI00198620		18 kDa	3.8403	5.7823	0.664147	1.50569
69	Uncharacterized protein	IPI00209115		40 kDa	18.452	27.904	0.661267	1.51225
539	ATP-dependent RNA helicase DDX1	IPI00555314		82 kDa	1.8706	2.847	0.657043	1.52197
357	Bcl-2-interacting death suppressor	IPI00203974		62 kDa	1.8971	2.8932	0.65571	1.52506
122	Methylcrotonoyl-CoA carboxylase beta chain, mitochondrial	IPI00192043		62 kDa	14.611	22.306	0.655026	1.52666
110	Voltage-dependent anion-selective channel protein 1	IPI00421874		31 kDa	14.525	22.26	0.652516	1.53253
318	Uncharacterized protein	IPI00389231		13 kDa	1.8838	2.8932	0.651113	1.53583
398	Cluster of histone cluster 1, H1c-like (IPI00763589)	IPI00763589 [4]		21 kDa	1.8838	2.8932	0.651113	1.53583
399	peptidyl-prolyl cis-trans isomerase FKBP3	IPI00209789		25 kDa	1.8838	2.8932	0.651113	1.53583
531	Uncharacterized protein	IPI00231968		36 kDa	1.8706	2.8891	0.647468	1.54448
244	Cluster of Uncharacterized protein (IPI00358175)	IPI00358175 [7]		291 kDa	1.8838	2.9436	0.639965	1.56259
439	SIRT3L mitochondrial	IPI00371399		35 kDa	1.8838	2.9436	0.639965	1.56259
123	Uncharacterized protein	IPI00202616		30 kDa	18.438	28.874	0.638568	1.566
95	Elongation factor Tu, mitochondrial	IPI00371236		50 kDa	11.633	18.296	0.635822	1.57277
294	Uncharacterized protein	IPI00365962		24 kDa	4.8748	7.6971	0.633329	1.57896
333	Uncharacterized protein	IPI00364621		54 kDa	6.6727	10.59	0.630094	1.58706
248	Uncharacterized protein	IPI00369195		38 kDa	4.8748	7.7517	0.628869	1.59016
180	Isoform Short of Annexin A2	IPI00325146 (+1)		39 kDa	14.367	23.045	0.623432	1.60402
184	Apoptosis-inducing factor 1, mitochondrial	IPI00204118		67 kDa	7.6939	12.362	0.622383	1.60673
395	Uncharacterized protein	IPI00870114		50 kDa	2.9778	4.8039	0.619871	1.61324
29	Cluster of Isoform SERCA2A of Sarcoplasmic/endoplasmic reticulum calcium ATPase 2 (IPI00231369)	IPI00231369 [3]		110 kDa	23.326	37.65	0.619548	1.61408
178	Glutathione peroxidase 1	IPI00192301		22 kDa	2.8918	4.7073	0.614322	1.62781
93	AHNAK nucleoprotein isoform 1	IPI00766829		539 kDa	5.8101	9.5111	0.610876	1.63699
271	Protein disulfide-isomerase A3	IPI00324741		57 kDa	2.9051	4.808	0.604222	1.65502
309	Uncharacterized protein	IPI00209421		32 kDa	2.9051	4.808	0.604222	1.65502
387	ubiquinol-cytochrome c reductase complex 7.2kDa protein	IPI00764950		7 kDa	2.9051	4.808	0.604222	1.65502
148	Hexokinase-1	IPI00202543		102 kDa	10.5	17.456	0.601512	1.66248
217	ATP synthase subunit e, mitochondrial	IPI00231978		8 kDa	5.8101	9.7085	0.598455	1.67097
158	Cluster of Uncharacterized protein (IPI00389152)	IPI00389152 [2]		10 kDa	6.9173	11.565	0.598124	1.6719
116	Uncharacterized protein	IPI00191913		51 kDa	14.426	24.166	0.596954	1.67517
390	Peptidyl-prolyl cis-trans isomerase B	IPI00213644		24 kDa	5.7374	9.6581	0.594051	1.68336
400	Serpina3n-like protein	IPI00211075		48 kDa	2.8191	4.8122	0.585824	1.707
310	ADP-ribosylation factor 1	IPI00331953		21 kDa	2.8324	4.8626	0.582487	1.71678
391	Uncharacterized protein	IPI00231423		64 kDa	2.8191	4.8584	0.580253	1.72339
321	Up-regulated during skeletal muscle growth protein 5	IPI00202111 (+2)		6 kDa	3.8403	6.7649	0.56768	1.76156
169	rCG38845-like	IPI00359981		17 kDa	8.7284	15.495	0.563304	1.77524
144	NADH dehydrogenase [ubiquinone] 1 alpha subcomplex subunit 10, mitochondrial	IPI00561513		40 kDa	9.6637	17.309	0.558305	1.79114
171	Cytochrome c oxidase subunit 5B, mitochondrial	IPI00193918		14 kDa	6.8908	12.602	0.546802	1.82882
241	Isoform 3 of Dynamin-like 120 kDa protein, mitochondrial	IPI00192639 (+2)		116 kDa	4.7756	8.7722	0.544402	1.83688
195	Cytochrome c oxidase subunit 7A2, mitochondrial	IPI00195860		9 kDa	5.7242	10.54	0.543093	1.84131
138	Isovaleryl-CoA dehydrogenase, mitochondrial	IPI00193716		46 kDa	6.8313	12.598	0.542253	1.84416
447	Cluster of Isoform 2 of Basigin (IPI00193425)	IPI00193425 [3]		30 kDa	1.0212	1.9106	0.534492	1.87094
453	[3-methyl-2-oxobutanoate dehydrogenase [lipoamide]] kinase, mitochondrial	IPI00204344		46 kDa	1.0212	1.9106	0.534492	1.87094
463	Cluster of T-complex protein 1 subunit beta (IPI00366218)	IPI00366218		57 kDa	2.0425	3.8254	0.533931	1.8729
381	Cluster of Isoform 1 of Low molecular weight phosphotyrosine protein phosphatase (IPI00206664)	IPI00206664 [5]		18 kDa	1.0212	1.9148	0.533319	1.87505
555	COP9 signalosome complex subunit 3	IPI00200828		48 kDa	1.0212	1.9148	0.533319	1.87505
679	Endoplasmic reticulum resident protein 29	IPI00207184		29 kDa	1.0212	1.9148	0.533319	1.87505
214	Cluster of Uncharacterized protein (IPI00950336)	IPI00950336 [2]		124 kDa	2.0425	3.88	0.526418	1.89963
238	inter-alpha-inhibitor H4 heavy chain	IPI00188541		104 kDa	1.0212	1.961	0.520755	1.92029
599	60S ribosomal protein L11	IPI00359103 (+1)		20 kDa	1.0212	1.961	0.520755	1.92029
34	Uncharacterized protein (Fragment)	IPI00869617		96 kDa	45.704	87.822	0.520416	1.92154
315	NADH dehydrogenase [ubiquinone] 1 alpha subcomplex subunit 6	IPI00198897		15 kDa	1.9565	3.8254	0.51145	1.95523
361	Calreticulin	IPI00191728		48 kDa	2.9051	5.7823	0.502413	1.9904
186	Uncharacterized protein	IPI00213436		9 kDa	2.9051	5.7865	0.502048	1.99184
206	Cytochrome c oxidase subunit 6C-2	IPI00230832		8 kDa	2.9051	5.7865	0.502048	1.99184
251	GTP-binding nuclear protein Ran	IPI00212796		24 kDa	2.9051	5.7906	0.501692	1.99325
286	Uncharacterized protein	IPI01016428		15 kDa	4.8616	9.6961	0.501397	1.99443
278	Ba2-693	IPI00476545		116 kDa	2.8918	5.7865	0.499749	2.001
160	Cluster of 10 kDa heat shock protein, mitochondrial (IPI00326433)	IPI00326433 [2]		11 kDa	5.7969	11.623	0.498744	2.00504
223	Uncharacterized protein	IPI00364895 (+3)		82 kDa	3.8536	7.7392	0.497933	2.0083
246	NADH dehydrogenase [ubiquinone] iron-sulfur protein 4, mitochondrial	IPI00212052		20 kDa	5.7374	11.523	0.497909	2.0084
677	dual specificity phosphatase 3	IPI00568511 (+1)		23 kDa	0.94853	1.9106	0.496457	2.01427
494	Ryanodine receptor 2	IPI00189173 (+1)		562 kDa	0.94853	1.9148	0.495368	2.0187
145	Hemopexin	IPI00195516		51 kDa	4.8021	9.7168	0.494206	2.02345
205	Protein disulfide-isomerase	IPI00198887		57 kDa	1.8971	3.8717	0.489991	2.04085
465	Plasminogen	IPI00206780		91 kDa	0.93529	1.9106	0.489527	2.04279
534	Small muscular protein	IPI00205601		9 kDa	0.93529	1.9106	0.489527	2.04279
409	Uncharacterized protein	IPI00363828 (+1)		47 kDa	0.93529	1.9148	0.488453	2.04728
580	60S ribosomal protein L8	IPI00215208 (+2)		28 kDa	0.93529	1.9148	0.488453	2.04728
618	Uncharacterized protein	IPI00362534		73 kDa	0.93529	1.9148	0.488453	2.04728
289	Cluster of Glycogen [starch] synthase, muscle (IPI00203972)	IPI00203972		84 kDa	1.8838	3.8717	0.486556	2.05526
586	methylmalonic aciduria (cobalamin deficiency) type B homolog	IPI00764384		26 kDa	0.94853	1.961	0.483697	2.06741
536	Uncharacterized protein	IPI00366110 (+1)		47 kDa	0.94853	1.9652	0.482663	2.07184
94	NADH dehydrogenase [ubiquinone] 1 alpha subcomplex subunit 9, mitochondrial	IPI00358441		43 kDa	14.856	30.889	0.480948	2.07923
672	40S ribosomal protein S23	IPI00210238 (+2)		16 kDa	0.93529	1.961	0.476945	2.09668
208	ATP synthase, H+ transporting, mitochondrial F0 complex, subunit G	IPI00421711		11 kDa	5.7374	12.505	0.458808	2.17956
170	Succinate dehydrogenase [ubiquinone] iron-sulfur subunit, mitochondrial	IPI00785564		32 kDa	3.0637	6.7145	0.456281	2.19163
303	Uqcr protein	IPI00214881		7 kDa	2.9051	6.7187	0.43239	2.31273
340	Uncharacterized protein	IPI00197362 (+1)		17 kDa	2.8324	6.6724	0.424495	2.35574
319	Uncharacterized protein	IPI00869949		26 kDa	1.9698	4.808	0.409692	2.44086
181	Uncharacterized protein	IPI00337123 (+3)		176 kDa	8.5433	21.227	0.402473	2.48464
339	Uncharacterized protein	IPI00191312		13 kDa	1.8838	4.8039	0.39214	2.55011
68	Complement C3 (Fragment)	IPI00480639		186 kDa	11.706	29.911	0.391361	2.55519
430	Uncharacterized protein	IPI00361524		62 kDa	1.8971	4.8543	0.390808	2.5588
265	Cluster of Uncharacterized protein (IPI00364850)	IPI00364850 [3]		16 kDa	3.8536	10.637	0.362283	2.76028
559	Cytochrome b-c1 complex subunit 6, mitochondrial	IPI00369093		10 kDa	1.0212	2.8891	0.353466	2.82912
261	Heat shock 70 kDa protein 4	IPI00387868		94 kDa	1.0212	2.8932	0.352966	2.83314
316	Hexaprenyldihydroxybenzoate methyltransferase, mitochondrial	IPI00205916 (+1)		39 kDa	1.0212	2.8932	0.352966	2.83314
557	Ras-related protein Rap-1A	IPI00187747 (+1)		21 kDa	1.0212	2.8932	0.352966	2.83314
589	Cluster of Uncharacterized protein (IPI00203088)	IPI00203088 [3]		51 kDa	1.0212	2.8932	0.352966	2.83314
263	3-mercaptopyruvate sulfurtransferase	IPI00231106		33 kDa	1.9698	5.694	0.345943	2.89065
574	Uncharacterized protein	IPI00363427 (+1)		55 kDa	0.94853	2.8428	0.33366	2.99706
422	Cluster of Translation elongation factor 1-delta subunit (IPI00197900)	IPI00197900 [4]		29 kDa	0.94853	2.8891	0.328313	3.04587
423	Cluster of Uncharacterized protein (IPI00188111)	IPI00188111		58 kDa	0.94853	2.8932	0.327848	3.05019
521	Purine nucleoside phosphorylase	IPI00870631 (+1)		32 kDa	0.94853	2.8932	0.327848	3.05019
611	Protein S100-A4	IPI00204748		12 kDa	0.94853	2.8932	0.327848	3.05019
268	puromycin-sensitive aminopeptidase	IPI00372700		103 kDa	0.93529	2.8974	0.322803	3.09786
338	2-methoxy-6-polyprenyl-1,4-benzoquinol methylase, mitochondrial	IPI00190886		37 kDa	0.93529	2.9395	0.31818	3.14288
249	Isoform 1 of Prostaglandin reductase 2	IPI00900498 (+1)		38 kDa	0.93529	2.9436	0.317737	3.14726
292	Isoform 2 of Voltage-dependent anion-selective channel protein 3	IPI00231067 (+2)		31 kDa	2.9051	9.6119	0.30224	3.30863
150	Uncharacterized protein	IPI00373168		75 kDa	4.8616	17.313	0.280806	3.56117
280	Uncharacterized protein	IPI00197369		43 kDa	1.9698	7.7013	0.255775	3.90969
346	Uncharacterized protein	IPI00365170		17 kDa	0.94853	3.8717	0.244991	4.08179
529	Cluster of 60S ribosomal protein L15 (IPI00231445)	IPI00231445 [3]		24 kDa	0.93529	3.8213	0.244757	4.08568
374	cAMP-dependent protein kinase type II-alpha regulatory subunit	IPI00196684		46 kDa	0.93529	3.8296	0.244227	4.09456
323	Ubiquinone biosynthesis protein COQ7 homolog	IPI00210977		24 kDa	0.93529	3.8758	0.241315	4.14396
253	NADH dehydrogenase (ubiquinone) 1 alpha subcomplex, 12	IPI00366206		17 kDa	1.9565	8.6714	0.225627	4.4321
202	Apolipoprotein E	IPI00190701		36 kDa	1.0212	4.8626	0.210011	4.76165
215	[Pyruvate dehydrogenase [lipoamide]] kinase isozyme 1, mitochondrial	IPI00204957 (+1)		49 kDa	1.8706	10.54	0.177476	5.63456
413	Uncharacterized protein	IPI00561751		13 kDa	1.0212	5.7865	0.17648	5.66637
260	2-oxoisovalerate dehydrogenase subunit alpha, mitochondrial	IPI00365663		51 kDa	1.9565	11.523	0.169791	5.8896
213	delta-1-pyrroline-5-carboxylate dehydrogenase, mitochondrial	IPI00921682		62 kDa	1.9565	11.623	0.16833	5.94071
311	Uncharacterized protein	IPI00362106		78 kDa	0.94853	7.7433	0.122497	8.16347
237	Cluster of T-kininogen 2 (IPI00679245)	IPI00679245 [4]		48 kDa	0	1.9652	0	#DIV/0!
266	UDP-glucose pyrophosphorylase 2, isoform CRA_b	IPI00362070		57 kDa	0	1.9148	0	#DIV/0!
295	Uncharacterized protein	IPI00370372		22 kDa	0	6.7649	0	#DIV/0!
298	Ubiquitin-like modifier-activating enzyme 1	IPI00368347		118 kDa	0	2.8974	0	#DIV/0!
300	Valyl-tRNA synthetase	IPI00372557		140 kDa	0	2.9436	0	#DIV/0!
304	Uncharacterized protein	IPI00382185 (+1)		141 kDa	0	1.9652	0	#DIV/0!
312	Bifunctional purine biosynthesis protein PURH	IPI00393333		64 kDa	0	1.9148	0	#DIV/0!
320	Vitamin D-binding protein	IPI00194097		54 kDa	0	1.961	0	#DIV/0!
348	Mitochondrial carnitine/acylcarnitine carrier protein	IPI00205413 (+1)		33 kDa	0	0.98259	0	#DIV/0!
360	Cluster of 60S ribosomal protein L6 (IPI00390343)	IPI00390343		34 kDa	0	0.97844	0	#DIV/0!
369	D-beta-hydroxybutyrate dehydrogenase, mitochondrial	IPI00480620		38 kDa	0	2.8932	0	#DIV/0!
370	Isoform 1 of Citrate lyase subunit beta-like protein, mitochondrial	IPI00568450		37 kDa	0	1.961	0	#DIV/0!
376	Isoform 1 of Cytosol aminopeptidase	IPI00471530 (+1)		56 kDa	0	1.961	0	#DIV/0!
402	CDGSH iron-sulfur domain-containing protein 1	IPI00870183		12 kDa	0	2.8891	0	#DIV/0!
425	Prothrombin (Fragment)	IPI00189981		70 kDa	0	0.9322	0	#DIV/0!
426	Integrin-linked protein kinase	IPI00194728		51 kDa	0	2.8932	0	#DIV/0!
438	Acyl-protein thioesterase 1	IPI00324047		25 kDa	0	2.8932	0	#DIV/0!
442	Lon protease homolog, mitochondrial	IPI00205076		106 kDa	0	2.9436	0	#DIV/0!
444	Isoform 1 of Mitochondrial fission 1 protein	IPI00371036		17 kDa	0	2.8932	0	#DIV/0!
446	Sulfated glycoprotein 1	IPI00195160 (+4)		61 kDa	0	0.98259	0	#DIV/0!
448	Isoform Gamma-1 of Serine/threonine-protein phosphatase PP1-gamma catalytic subunit	IPI00203358 (+3)		37 kDa	0	3.9221	0	#DIV/0!
451	isochorismatase domain containing 2-like isoform 2	IPI00764444		23 kDa	0	0.9322	0	#DIV/0!
472	phosphohistidine phosphatase 1	IPI00212258		14 kDa	0	0.9322	0	#DIV/0!
475	Ras-related protein Rab-11B	IPI00210381 (+1)		24 kDa	0	0.9322	0	#DIV/0!
479	cytochrome c oxidase, subunit VIIa 1-like isoform 2	IPI00766786		9 kDa	0	4.8584	0	#DIV/0!
480	RGD1310159 protein	IPI00911371		119 kDa	0	1.9148	0	#DIV/0!
485	Mitochondrial import inner membrane translocase subunit TIM44	IPI00205394		51 kDa	0	0.9322	0	#DIV/0!
486	40S ribosomal protein S3	IPI00212776		27 kDa	0	0.97844	0	#DIV/0!
491	RCG20683, isoform CRA_b	IPI00763872		24 kDa	0	0.98259	0	#DIV/0!
498	Stress-induced-phosphoprotein 1	IPI00213013		63 kDa	0	0.97844	0	#DIV/0!
500	Cullin-associated NEDD8-dissociated protein 1	IPI00205466		136 kDa	0	0.9322	0	#DIV/0!
510	Muscle-related coiled-coil protein	IPI00367286		41 kDa	0	0.97844	0	#DIV/0!
512	UPF0598 protein C8orf82 homolog	IPI00208236		24 kDa	0	1.8644	0	#DIV/0!
516	Glutathione S-transferase Mu 1	IPI00231639 (+1)		26 kDa	0	0.9322	0	#DIV/0!
523	Uncharacterized protein	IPI00567260		15 kDa	0	0.98259	0	#DIV/0!
528	Cluster of Complement C4 (IPI00213036)	IPI00213036 [3]		192 kDa	0	2.8974	0	#DIV/0!
532	Uncharacterized protein	IPI00367393		51 kDa	0	0.98259	0	#DIV/0!
533	Sodium/potassium-transporting ATPase subunit beta-1	IPI00339124		35 kDa	0	1.9569	0	#DIV/0!
535	Uncharacterized protein	IPI00365436 (+2)		9 kDa	0	0.97844	0	#DIV/0!
540	GTP-binding protein SAR1b	IPI00209905 (+1)		22 kDa	0	0.97844	0	#DIV/0!
549	Cytochrome c oxidase subunit 8B, mitochondrial	IPI00327473		8 kDa	0	1.9106	0	#DIV/0!
552	Elongation factor G, mitochondrial	IPI00200610 (+1)		83 kDa	0	0.9322	0	#DIV/0!
554	Uncharacterized protein	IPI00192159 (+1)		17 kDa	0	0.97844	0	#DIV/0!
560	Isoform Alpha of Caveolin-1	IPI00192313 (+3)		21 kDa	0	0.97844	0	#DIV/0!
570	Uncharacterized protein	IPI00365897		18 kDa	0	1.961	0	#DIV/0!
573	SP120	IPI00210090		88 kDa	0	2.8932	0	#DIV/0!
576	apolipoprotein O	IPI00991281		23 kDa	0	1.9569	0	#DIV/0!
578	Uncharacterized protein	IPI00210120		56 kDa	0	1.9148	0	#DIV/0!
583	Uncharacterized protein	IPI00215480 (+3)		16 kDa	0	0.9322	0	#DIV/0!
584	60S ribosomal protein L13a	IPI00655314 (+1)		23 kDa	0	0.9322	0	#DIV/0!
585	Mitochondrial-processing peptidase subunit alpha	IPI00195551 (+2)		59 kDa	0	0.98259	0	#DIV/0!
588	Cluster of ATP-dependent RNA helicase DDX39A (IPI00325144)	IPI00325144		49 kDa	0	1.961	0	#DIV/0!
600	ATP synthase subunit s, mitochondrial	IPI00365624		23 kDa	0	1.961	0	#DIV/0!
605	eukaryotic translation initiation factor 4 gamma, 1 isoform 1	IPI00563088 (+2)		175 kDa	0	0.9322	0	#DIV/0!
606	Uncharacterized protein	IPI00421793		51 kDa	0	0.9322	0	#DIV/0!
607	Uncharacterized protein	IPI00464695		41 kDa	0	1.9148	0	#DIV/0!
613	Cytochrome c oxidase subunit 6A1, mitochondrial	IPI00194042		12 kDa	0	0.9322	0	#DIV/0!
615	Kynurenine--oxoglutarate transaminase 3	IPI00564133		51 kDa	0	0.9322	0	#DIV/0!
617	Isoform 1 of Microtubule-associated protein 4	IPI00393975 (+3)		110 kDa	0	0.9322	0	#DIV/0!
620	Uncharacterized protein	IPI00560785		26 kDa	0	2.8932	0	#DIV/0!
626	NADH-ubiquinone oxidoreductase chain 3	IPI00200481 (+1)		13 kDa	0	0.97844	0	#DIV/0!
629	Ferrochelatase	IPI00365132 (+1)		48 kDa	0	0.97844	0	#DIV/0!
630	Cytochrome b	IPI00476388 (+1)		43 kDa	0	0.97844	0	#DIV/0!
631	Uncharacterized protein	IPI00768173		16 kDa	0	1.9106	0	#DIV/0!
633	14-3-3 protein theta	IPI00196661 (+1)		28 kDa	0	0.97844	0	#DIV/0!
634	Mitochondrial-processing peptidase subunit beta	IPI00209980		54 kDa	0	0.97844	0	#DIV/0!
638	Microtubule-associated protein RP/EB family member 2	IPI00656341		37 kDa	0	1.9148	0	#DIV/0!
639	transmembrane protein 14C	IPI00914293		12 kDa	0	1.9106	0	#DIV/0!
640	Calpain small subunit 1	IPI00213536		29 kDa	0	0.98259	0	#DIV/0!
650	Cathepsin B	IPI00212811 (+1)		37 kDa	0	0.98259	0	#DIV/0!
652	Uncharacterized protein	IPI00192078 (+1)		33 kDa	0	0.97844	0	#DIV/0!
654	Frataxin, mitochondrial	IPI00389333 (+1)		23 kDa	0	0.9322	0	#DIV/0!
655	Isoform 2 of Plasminogen activator inhibitor 1 RNA-binding protein	IPI00464535 (+1)		43 kDa	0	2.8974	0	#DIV/0!
658	Glycylpeptide N-tetradecanoyltransferase 1	IPI00200409		57 kDa	0	0.98259	0	#DIV/0!
659	Serpin H1	IPI00204703		47 kDa	0	1.961	0	#DIV/0!
661	adiponectin	IPI00202515		26 kDa	0	1.9106	0	#DIV/0!
664	Calcyclin-binding protein	IPI00198191		27 kDa	0	1.9148	0	#DIV/0!
670	Uncharacterized protein	IPI00196283		56 kDa	0	0.97844	0	#DIV/0!
675	Uncharacterized protein	IPI00204128 (+1)		17 kDa	0	0.98259	0	#DIV/0!
678	Single-stranded DNA-binding protein, mitochondrial	IPI00196750 (+1)		17 kDa	0	0.9322	0	#DIV/0!
680	60S ribosomal protein L35	IPI00212783 (+2)		15 kDa	0	0.9322	0	#DIV/0!
681	Transcription factor A, mitochondrial	IPI00327334 (+1)		28 kDa	0	1.9148	0	#DIV/0!
687	NFU1 iron-sulfur cluster scaffold homolog precursor	IPI00364502		28 kDa	0	0.98259	0	#DIV/0!
691	60S ribosomal protein L18	IPI00230917		22 kDa	0	0.97844	0	#DIV/0!
692	Uncharacterized protein	IPI00464718		69 kDa	0	0.97844	0	#DIV/0!
693	Uncharacterized protein	IPI00203881		43 kDa	0	0.97844	0	#DIV/0!
701	Uncharacterized protein (Fragment)	IPI00764881		29 kDa	0	0.9322	0	#DIV/0!
703	Syndapin III	IPI00950520		49 kDa	0	0.9322	0	#DIV/0!
704	Uncharacterized protein	IPI00197640 (+2)		27 kDa	0	0.97844	0	#DIV/0!
709	Uncharacterized protein	IPI00205681		18 kDa	0	0.97844	0	#DIV/0!
710	Mitochondrial import inner membrane translocase subunit Tim8 B	IPI00210871		9 kDa	0	0.98259	0	#DIV/0!
711	Acid ceramidase	IPI00421601		44 kDa	0	0.97844	0	#DIV/0!
712	Type II keratin Kb22	IPI00476552		57 kDa	0	0.97844	0	#DIV/0!
713	Uncharacterized protein (Fragment)	IPI00947895		23 kDa	0	0.97844	0	#DIV/0!
730	Caveolin-3	IPI00204258		17 kDa	0	0.97844	0	#DIV/0!
731	Uncharacterized protein	IPI00370745		30 kDa	0	0.97844	0	#DIV/0!
738	Chloride intracellular channel protein 5	IPI00189503		28 kDa	0	0.98259	0	#DIV/0!
739	chitinase domain-containing protein 1	IPI00196113 (+2)		45 kDa	0	0.98259	0	#DIV/0!
740	Isoform 2 of Trimethyllysine dioxygenase, mitochondrial	IPI00327338 (+1)		51 kDa	0	0.98259	0	#DIV/0!
741	Oncomodulin	IPI00363600		12 kDa	0	0.98259	0	#DIV/0!
742	Alpha-parvin	IPI00393787		42 kDa	0	0.98259	0	#DIV/0!
743	Uncharacterized protein	IPI00567434 (+1)		33 kDa	0	0.98259	0	#DIV/0!
748	cytochrome c, somatic-like	IPI00768454		13 kDa	0	3.8254	0	#DIV/0!
END OF FILE

## Sheet: GK over expressed
	Protein Name	IPI	MW	Gk vs Wis ratio				Gene
1	Uncharacterized protein	IPI00231332	35 kDa	6.33503
2	Uncharacterized protein	IPI00364215	36 kDa	4.87375				Trim63
3	Cluster of Desmin (IPI00421517)	IPI00421517	53 kDa	4.85151				TMSB4X
4	Cluster of LOC500183 protein (IPI00568389)	IPI00568389	26 kDa	3.92492				LOC691768
5	Uncharacterized protein	IPI00361504	44 kDa	3.90834				CCT8
6	Uncharacterized protein	IPI00557879	32 kDa	3.6292				PPP2R1A
7	Cluster of Myosin regulatory light chain 2, ventricular/cardiac muscle isoform (IPI00214000)	IPI00214000	19 kDa	3.46352				rpl22
8	Cluster of Acyl-CoA-binding protein (IPI00231069)	IPI00231069	10 kDa	3.38971				TTR
9	Cluster of Myosin-7 (IPI00189811)	IPI00189811	223 kDa	3.1771				Sod2
10	PDZ and LIM domain protein 1	IPI00211206	36 kDa	3.11639				adk
11	Cluster of GF20391-like isoform 1 (IPI00958096)	IPI00958096	25 kDa	3.06436				Pecr
12	Lumican	IPI00206403	38 kDa	3.044				acta2
13	Uncharacterized protein	IPI00365366	47 kDa	3.04098				Actc1
14	Kelch repeat and BTB domain-containing protein 10	IPI00190417	68 kDa	3.0384				oxnad1
15	Glutathione peroxidase	IPI00476458	26 kDa	2.95657				HAGH
16	Apolipoprotein A-I	IPI00197703	30 kDa	2.68307				gpX3
17	actinin alpha 2	IPI00363022	104 kDa	2.35512				RGD1560334
18	Carbonic anhydrase 2	IPI00230787	29 kDa	2.34995				MYL6B
19	Myosin light polypeptide 6	IPI00365944	17 kDa	2.3354				myl6
20	Carbonyl reductase [NADPH] 1	IPI00331856	31 kDa	2.33264				Myl6l
21	Liver regeneration protein lrryan	IPI00392216	68 kDa	2.303				UBC
22	Cluster of Myosin light chain 3 (IPI00231788)	IPI00231788	22 kDa	2.18895				UBB
23	Galectin-1	IPI00231275	15 kDa	2.11307				LOC679594
24	L-xylulose reductase	IPI00200794	26 kDa	2.11307				LOC682397
25	Isoform 1 of Hydroxyacylglutathione hydrolase, mitochondrial	IPI00944224	34 kDa	2.11307				nonO
26	Cluster of Isoform 1 of Tropomyosin alpha-1 chain (IPI00197888)	IPI00197888	33 kDa	2.07543				LOC498391
27	Cluster of NADH dehydrogenase [ubiquinone] flavoprotein 3, mitochondrial (IPI00390362)	IPI00390362	12 kDa	2.0132				LOC502026
28	Pre-B-cell leukemia transcription factor-interacting protein 1	IPI00201858	80 kDa	2.0132				Serpinb6a
29	Isoform Crk-II of Adapter molecule crk	IPI00211893	34 kDa	2.0132				PROSC
30	Uncharacterized protein	IPI00870104	37 kDa	2.0132				hsdl2
31	Cardiac troponin C	IPI00362425	18 kDa	2.01104				dci
32	four and a half LIM domains protein 1 isoform 1	IPI00421563	34 kDa	2.00819				BPGM
33	Isocitrate dehydrogenase [NAD] subunit beta, mitochondrial	IPI00357924	42 kDa	2.0073				CTSD
34	Uncharacterized protein	IPI00365423	65 kDa	2.00639				Akr1b10
35	Pirin	IPI00367451	32 kDa	2.0047				Pgcp
36	Troponin I, cardiac muscle	IPI00231689	24 kDa	2.00092				tgm2
37	Cluster of Sodium/potassium-transporting ATPase subunit alpha-1 (IPI00326305)	IPI00326305	113 kDa	1.99961				Car2
38	Pyridine nucleotide-disulfide oxidoreductase domain-containing protein 2	IPI00470325	63 kDa	1.99961				PRDX1
39	48 kDa protein	IPI00476033	48 kDa	1.99961				LOC679528
40	Isoform 4 of Dynamin-1-like protein	IPI00193568	83 kDa	1.99961				ARPC5L
41	Glycogenin-1	IPI00230902	37 kDa	1.99117				RGD1560362
42	Uncharacterized protein	IPI00367545	38 kDa	1.99117				rps14
43	Isoform 1 of 40S ribosomal protein S24	IPI00214654	15 kDa	1.95415				LOC364750
44	T-complex protein 1 subunit gamma	IPI00372388	61 kDa	1.95161				Fahd2a
45	2,4-dienoyl-CoA reductase, mitochondrial	IPI00213659	36 kDa	1.93701				Hba-a2
46	NADH dehydrogenase [ubiquinone] 1 alpha subcomplex subunit 5	IPI00231997	13 kDa	1.92531				OAT
47	Fumarylacetoacetate hydrolase domain-containing protein 2	IPI00914178	35 kDa	1.91718				GYG1
48	Cluster of IgG-2a protein (IPI00368608)	IPI00368608	50 kDa	1.79949				Csrp3
49	Uncharacterized protein	IPI00370815	60 kDa	1.73656				RGD1562033
50	Cluster of titin (IPI00959327)	IPI00959327	3705 kDa	1.71493				LOC314776
51	Heat shock protein beta-1	IPI00201586	23 kDa	1.70628				RGD1559682
52	Annexin A1	IPI00231615	39 kDa	1.69517				ppiA
53	NADP-dependent malic enzyme, mitochondrial	IPI00870055	67 kDa	1.68035				LOC364562
54	Uncharacterized protein	IPI00389830	48 kDa	1.65283				DECR1
55	Cysteine and glycine-rich protein 3	IPI00198497	21 kDa	1.62234				Hspb1
56	Cluster of Hemoglobin subunit alpha-1/2 (IPI00287835)	IPI00287835	15 kDa	1.60559				RTN4IP1
57	Uncharacterized protein	IPI00382330	59 kDa	1.60137				Prdx5
58	Peptidyl-prolyl cis-trans isomerase A	IPI00387771	18 kDa	1.60007				HADHA
59	Non-POU domain-containing octamer-binding protein	IPI00205912	55 kDa	1.55857				PSMB3
60	Phosphoglycerate mutase 1	IPI00421428	29 kDa	1.54936				RGD1564071
61	Peroxiredoxin-1	IPI00211779	22 kDa	1.53783				ADPRHL1
62	Transglutaminase 2, C polypeptide	IPI00205135	77 kDa	1.53283				nedd8
63	Cluster of 6-phosphofructokinase, muscle type (IPI00231293)	IPI00231293	86 kDa	1.52126				fhl1
64	40S ribosomal protein S16	IPI00421451	16 kDa	1.52052				Them2
65	Pyridoxine-5'-phosphate oxidase	IPI00212603	30 kDa	1.51718				PDLIM1
66	Superoxide dismutase [Mn], mitochondrial	IPI00211593	25 kDa	1.51663				Fam162a
67	Hydroxysteroid dehydrogenase-like protein 2	IPI00367240	58 kDa	1.5115				TNNT2
68	Isoform Mitochondrial of Peroxiredoxin-5, mitochondrial	IPI00205745	22 kDa	1.50219				timm50
69	Uncharacterized protein	IPI00194851	15 kDa	1.48144				Cbr1
70	Transthyretin	IPI00324380	16 kDa	1.48144				ARBP
71	Trifunctional enzyme subunit alpha, mitochondrial	IPI00212622	83 kDa	1.47722				GSTA3
72	Enoyl-CoA delta isomerase 1, mitochondrial	IPI00215574	32 kDa	1.47536				crk
73	Cluster of Actin, alpha cardiac muscle 1 (IPI00194087)	IPI00194087	42 kDa	1.45075				NDUFA5
								LOC299282
	Protein Name	Accession						tnnc1
	Apolipoprotein A-IV	IPI00324272						LOC307752
	Apolipoprotein A-II	IPI00197700						LOC683895
	Uncharacterized protein	IPI00471550						Cct3
	Uncharacterized protein	IPI00421356						Echdc2
	Cytoplasmic aconitate hydratase	IPI00207003						apbA1
	Glutathione S-transferase (Fragment)	IPI00231150						BCL2L13
	Protein FAM162A	IPI00608138						Eef1b2
	Ornithine aminotransferase, mitochondrial	IPI00193279						LOC365574
	NEDD8	IPI00196202						LOC500277
	Phosphoglycerate mutase	IPI00421497						G3BP1
	Uncharacterized protein	IPI00370878						Apoa2
	Adenosine kinase	IPI00214456						SLC8A1
	2-oxoisovalerate dehydrogenase subunit beta, mitochondrial	IPI00201636						ANXA1
	Thymosin beta-4	IPI00230925						Pbxip1
	Uncharacterized protein	IPI00373433						LUM
	Ig lambda-2 chain C region	IPI00370486						TPM1
	Uncharacterized protein	IPI00205241						PDHX
	Thrombospondin 1	IPI00422076						CENPE
	Uncharacterized protein	IPI00782070						LOC691983
	Isoform 2 of Actin-related protein 2/3 complex subunit 5-like protein	IPI00213408						rps16
	Uncharacterized protein	IPI00476899						RGD1564574
	Uncharacterized protein	IPI00764232						LOC366928
	Proteasome subunit beta type-3	IPI00214889						PIR
	60S acidic ribosomal protein P0	IPI00200147						KBTBD10
	Pyruvate kinase	IPI00777829						RGD1310507
	Uncharacterized protein	IPI00209385						Myh7
	Importin subunit alpha-6	IPI00371863						IDH3B
	40S ribosomal protein S14	IPI00201500						Col6a3
	E3 ubiquitin-protein ligase TRIM63	IPI00339192						LGALS1
	Uncharacterized protein	IPI00368169						NDUFV3
	Uncharacterized protein	IPI00551563						Ndufv3-ps1
	Isoform 1 of Peroxisomal acyl-coenzyme A oxidase 1	IPI00211510						LOC682566
	Mu-crystallin homolog	IPI00214448						COQ6
	Plasma glutamate carboxypeptidase	IPI00758468						SCAND3
	Isoform 1 of Sodium/calcium exchanger 1	IPI00206113						PYROXD2
	Uncharacterized protein	IPI00358845						KPNA5
	Uncharacterized protein	IPI00655254						DES
	Uncharacterized protein	IPI00765205						Col6a3
	Uncharacterized protein	IPI00565677						ACO1
	Peroxisomal trans-2-enoyl-CoA reductase	IPI00326195						DNM1L
	GTPase activating protein (SH3 domain) binding protein 1	IPI00193648						myoz2
								ACOX1
								Myl3
								LOC680393
								RGD1560729
								LOC690475
								LOC686418
								RGD1565056
								RPS24
								BCKDHB
								TNNI3
								PFKM

## Sheet: Wis Overexpressed
	Protein Name	IPI	mw	Wis Vs GK				Gene Symbols
1	Uncharacterized protein	IPI00362106	78 kDa	8.16347				TMLHE
2	delta-1-pyrroline-5-carboxylate dehydrogenase, mitochondrial	IPI00921682	62 kDa	5.94071				COX5B
3	2-oxoisovalerate dehydrogenase subunit alpha, mitochondrial	IPI00365663	51 kDa	5.8896				anxa11
4	Uncharacterized protein	IPI00561751	13 kDa	5.66637				npepps
5	[Pyruvate dehydrogenase [lipoamide]] kinase isozyme 1, mitochondrial	IPI00204957	49 kDa	5.63456				ARL6IP5
6	Apolipoprotein E	IPI00190701	36 kDa	4.76165				abhd11
7	NADH dehydrogenase (ubiquinone) 1 alpha subcomplex, 12	IPI00366206	17 kDa	4.4321				LOC686139
8	Ubiquinone biosynthesis protein COQ7 homolog	IPI00210977	24 kDa	4.14396				ube2d2
9	cAMP-dependent protein kinase type II-alpha regulatory subunit	IPI00196684	46 kDa	4.09456				RGD69425
10	Cluster of 60S ribosomal protein L15 (IPI00231445)	IPI00231445	24 kDa	4.08568				ube2d3
11	Uncharacterized protein	IPI00365170	17 kDa	4.08179				SGCA
12	Uncharacterized protein	IPI00197369	43 kDa	3.90969				Vcp
13	Uncharacterized protein	IPI00373168	75 kDa	3.56117				myom1
14	Isoform 2 of Voltage-dependent anion-selective channel protein 3	IPI00231067	31 kDa	3.30863				PGM5
15	Isoform 1 of Prostaglandin reductase 2	IPI00900498	38 kDa	3.14726				capns1
16	2-methoxy-6-polyprenyl-1,4-benzoquinol methylase, mitochondrial	IPI00190886	37 kDa	3.14288				macrod1
17	puromycin-sensitive aminopeptidase	IPI00372700	103 kDa	3.09786				LOC688869
18	Cluster of Uncharacterized protein (IPI00188111)	IPI00188111	58 kDa	3.05019				LOC687571
19	Purine nucleoside phosphorylase	IPI00870631	32 kDa	3.05019				COX6B1
20	Protein S100-A4	IPI00204748	12 kDa	3.05019				LOC681754
21	Cluster of Translation elongation factor 1-delta subunit (IPI00197900)	IPI00197900	29 kDa	3.04587				acp1
22	Uncharacterized protein	IPI00363427	55 kDa	2.99706				RGD1565965
23	3-mercaptopyruvate sulfurtransferase	IPI00231106	33 kDa	2.89065				ARHGAP1
24	Heat shock 70 kDa protein 4	IPI00387868	94 kDa	2.83314				Atp1b1
25	Hexaprenyldihydroxybenzoate methyltransferase, mitochondrial	IPI00205916	39 kDa	2.83314				MTP18
26	Ras-related protein Rap-1A	IPI00187747	21 kDa	2.83314				ndufs3
27	Cluster of Uncharacterized protein (IPI00203088)	IPI00203088	51 kDa	2.83314				ivd
28	Cytochrome b-c1 complex subunit 6, mitochondrial	IPI00369093	10 kDa	2.82912				COQ3
29	Cluster of Uncharacterized protein (IPI00364850)	IPI00364850	16 kDa	2.76028				ppp2r2d
30	Uncharacterized protein	IPI00361524	62 kDa	2.5588				LOC688386
31	Complement C3 (Fragment)	IPI00480639	186 kDa	2.55519				COX7A2
32	Uncharacterized protein	IPI00191312	13 kDa	2.55011				LOC363956
33	Uncharacterized protein	IPI00337123	176 kDa	2.48464				VDAC1																				);	similar	to	Voltage-dependent	anion-selective	channel	protein	1	(VDAC-1)	(mVDAC1)	(mVDAC5)	(Outer	mitochondrial	membrane	protein	porin	1)	(Plasmalemmal	porin)
34	Uncharacterized protein	IPI00869949	26 kDa	2.44086				RGD1566161																				);	similar	to	Voltage-dependent	anion-selective	channel	protein	1	(VDAC-1)	(mVDAC1)	(mVDAC5)	(Outer	mitochondrial	membrane	protein	porin	1)	(Plasmalemmal	porin)
35	Uncharacterized protein	IPI00197362	17 kDa	2.35574				HPX																				);	similar	to	Voltage-dependent	anion-selective	channel	protein	1	(VDAC-1)	(mVDAC1)	(mVDAC5)	(Outer	mitochondrial	membrane	protein	porin	1)	(Plasmalemmal	porin)
36	Uqcr protein	IPI00214881	7 kDa	2.31273				LOC686951
37	Succinate dehydrogenase [ubiquinone] iron-sulfur subunit, mitochondrial	IPI00785564	32 kDa	2.19163				UQCR
38	ATP synthase, H+ transporting, mitochondrial F0 complex, subunit G	IPI00421711	11 kDa	2.17956				LOC686442
39	40S ribosomal protein S23	IPI00210238	16 kDa	2.09668				KIF1B
40	NADH dehydrogenase [ubiquinone] 1 alpha subcomplex subunit 9, mitochondrial	IPI00358441	43 kDa	2.07923				CORT
41	Uncharacterized protein	IPI00366110	47 kDa	2.07184				Krt82
42	methylmalonic aciduria (cobalamin deficiency) type B homolog	IPI00764384	26 kDa	2.06741				NDUFA3
43	Cluster of Glycogen [starch] synthase, muscle (IPI00203972)	IPI00203972	84 kDa	2.05526				LOC684509
44	Uncharacterized protein	IPI00363828	47 kDa	2.04728				LOC316484
45	60S ribosomal protein L8	IPI00215208	28 kDa	2.04728				LOC303526
46	Uncharacterized protein	IPI00362534	73 kDa	2.04728				cct6a
47	Plasminogen	IPI00206780	91 kDa	2.04279				LOC688183
48	Small muscular protein	IPI00205601	9 kDa	2.04279				Fermt2
49	Protein disulfide-isomerase	IPI00198887	57 kDa	2.04085				macrod1
50	Hemopexin	IPI00195516	51 kDa	2.02345				Ndufv1
51	Ryanodine receptor 2	IPI00189173	562 kDa	2.0187				CP
52	dual specificity phosphatase 3	IPI00568511	23 kDa	2.01427				PTGES2
53	NADH dehydrogenase [ubiquinone] iron-sulfur protein 4, mitochondrial	IPI00212052	20 kDa	2.0084				SKP1
54	Uncharacterized protein	IPI00364895	82 kDa	2.0083				FECH
55	Cluster of 10 kDa heat shock protein, mitochondrial (IPI00326433)	IPI00326433	11 kDa	2.00504				gcdH
56	Ba2-693	IPI00476545	116 kDa	2.001				IMMT
57	Uncharacterized protein	IPI01016428	15 kDa	1.99443				NP
58	GTP-binding nuclear protein Ran	IPI00212796	24 kDa	1.99325				NDUFA9
59	Uncharacterized protein	IPI00213436	9 kDa	1.99184				LOC303431
60	Cytochrome c oxidase subunit 6C-2	IPI00230832	8 kDa	1.99184				Ndufa13																				13;	NADH	dehydrogenase	(ubiquinone)	1	alpha	subcomplex	13	pseudogene
61	Calreticulin	IPI00191728	48 kDa	1.9904				LOC365373																				13;	NADH	dehydrogenase	(ubiquinone)	1	alpha	subcomplex	13	pseudogene
62	NADH dehydrogenase [ubiquinone] 1 alpha subcomplex subunit 6	IPI00198897	15 kDa	1.95523				Ndufa13-ps																				13;	NADH	dehydrogenase	(ubiquinone)	1	alpha	subcomplex	13	pseudogene
63	Uncharacterized protein (Fragment)	IPI00869617	96 kDa	1.92154				Calm-ps2																				13;	NADH	dehydrogenase	(ubiquinone)	1	alpha	subcomplex	13	pseudogene
64	inter-alpha-inhibitor H4 heavy chain	IPI00188541	104 kDa	1.92029				CALM3
65	60S ribosomal protein L11	IPI00359103	20 kDa	1.92029				CALM2
66	Cluster of Uncharacterized protein (IPI00950336)	IPI00950336	124 kDa	1.89963				CALM1
67	Cluster of Isoform 1 of Low molecular weight phosphotyrosine protein phosphatase (IPI00206664)	IPI00206664	18 kDa	1.87505				Dpysl2
68	COP9 signalosome complex subunit 3	IPI00200828	48 kDa	1.87505				RAP1A
69	Endoplasmic reticulum resident protein 29	IPI00207184	29 kDa	1.87505				NDUFB11
70	Cluster of T-complex protein 1 subunit beta (IPI00366218)	IPI00366218	57 kDa	1.8729				TFAM
71	Cluster of Isoform 2 of Basigin (IPI00193425)	IPI00193425	30 kDa	1.87094				RGD1565131
72	[3-methyl-2-oxobutanoate dehydrogenase [lipoamide]] kinase, mitochondrial	IPI00204344	46 kDa	1.87094				RPL15
73	Isovaleryl-CoA dehydrogenase, mitochondrial	IPI00193716	46 kDa	1.84416				SdhB
74	Cytochrome c oxidase subunit 7A2, mitochondrial	IPI00195860	9 kDa	1.84131				nap1l4
75	Isoform 3 of Dynamin-like 120 kDa protein, mitochondrial	IPI00192639	116 kDa	1.83688				PARVB
76	Cytochrome c oxidase subunit 5B, mitochondrial	IPI00193918	14 kDa	1.82882				DDX5
77	NADH dehydrogenase [ubiquinone] 1 alpha subcomplex subunit 10, mitochondrial	IPI00561513	40 kDa	1.79114				Ocm
78	rCG38845-like	IPI00359981	17 kDa	1.77524				LOC315231
79	Up-regulated during skeletal muscle growth protein 5	IPI00202111	6 kDa	1.76156				FLNC
80	Uncharacterized protein	IPI00231423	64 kDa	1.72339				coq7
81	ADP-ribosylation factor 1	IPI00331953	21 kDa	1.71678				UGP2
82	Serpina3n-like protein	IPI00211075	48 kDa	1.707				rps23
83	Peptidyl-prolyl cis-trans isomerase B	IPI00213644	24 kDa	1.68336				RGD1563705
84	Uncharacterized protein	IPI00191913	51 kDa	1.67517				RGD1563570
85	Cluster of Uncharacterized protein (IPI00389152)	IPI00389152	10 kDa	1.6719				RGD1565272
86	ATP synthase subunit e, mitochondrial	IPI00231978	8 kDa	1.67097				LOC293917
87	Hexokinase-1	IPI00202543	102 kDa	1.66248				Hnrnph2
88	Protein disulfide-isomerase A3	IPI00324741	57 kDa	1.65502				ITIH1
89	Uncharacterized protein	IPI00209421	32 kDa	1.65502				BPHL
90	ubiquinol-cytochrome c reductase complex 7.2kDa protein	IPI00764950	7 kDa	1.65502				Cops3
91	AHNAK nucleoprotein isoform 1	IPI00766829	539 kDa	1.63699				USMG5
92	Glutathione peroxidase 1	IPI00192301	22 kDa	1.62781				endog
93	Cluster of Isoform SERCA2A of Sarcoplasmic/endoplasmic reticulum calcium ATPase 2 (IPI00231369)	IPI00231369	110 kDa	1.61408				ANKRD6
94	Uncharacterized protein	IPI00870114	50 kDa	1.61324				ADIPOQ
95	Apoptosis-inducing factor 1, mitochondrial	IPI00204118	67 kDa	1.60673				DDX1
96	Isoform Short of Annexin A2	IPI00325146	39 kDa	1.60402				gstk1
97	Uncharacterized protein	IPI00369195	38 kDa	1.59016				NMNAT3
98	Uncharacterized protein	IPI00364621	54 kDa	1.58706				bag3
99	Uncharacterized protein	IPI00365962	24 kDa	1.57896				NDUFS7
100	Elongation factor Tu, mitochondrial	IPI00371236	50 kDa	1.57277				PDIA3
101	Uncharacterized protein	IPI00202616	30 kDa	1.566				GYS1
102	Cluster of Uncharacterized protein (IPI00358175)	IPI00358175	291 kDa	1.56259				LOC293712
103	SIRT3L mitochondrial	IPI00371399	35 kDa	1.56259				RPL7
104	Uncharacterized protein	IPI00231968	36 kDa	1.54448				LOC366782
105	Uncharacterized protein	IPI00389231	13 kDa	1.53583				RGD1559574
106	Cluster of histone cluster 1, H1c-like (IPI00763589)	IPI00763589	21 kDa	1.53583				ACTR3
107	peptidyl-prolyl cis-trans isomerase FKBP3	IPI00209789	25 kDa	1.53583				HSPE1
108	Voltage-dependent anion-selective channel protein 1	IPI00421874	31 kDa	1.53253				BCKDHA
109	Methylcrotonoyl-CoA carboxylase beta chain, mitochondrial	IPI00192043	62 kDa	1.52666				RPL18
110	Bcl-2-interacting death suppressor	IPI00203974	62 kDa	1.52506				ALDH5A1
111	ATP-dependent RNA helicase DDX1	IPI00555314	82 kDa	1.52197				CCDC90A
112	Uncharacterized protein	IPI00209115	40 kDa	1.51225				Ndufa10l1
113	ATP synthase subunit delta, mitochondrial	IPI00198620	18 kDa	1.50569				NDUFA10
114	Estradiol 17-beta-dehydrogenase 8	IPI00372559	27 kDa	1.50452				SIRT3
115	Transitional endoplasmic reticulum ATPase	IPI00212014	89 kDa	1.49531				ITIH4
116	NADH dehydrogenase [ubiquinone] iron-sulfur protein 2, mitochondrial	IPI00471647	53 kDa	1.49251				SERPINH1
117	Creatine kinase B-type	IPI00470288	43 kDa	1.48972				EEF1D
118	Isoform Short of Succinate-semialdehyde dehydrogenase, mitochondrial	IPI00231644	53 kDa	1.47876				PRKAR2A
119	60S ribosomal protein L7	IPI00199543	30 kDa	1.47876				sdhC
120	Parvb protein (Fragment)	IPI00391244	19 kDa	1.47876				PARVA
121	Glutathione S-transferase kappa 1	IPI00327079	25 kDa	1.47378				Phpt1
122	Cluster of Aspartate aminotransferase, mitochondrial (IPI00210920)	IPI00210920	47 kDa	1.47156				PMPCB
123	6-phosphogluconate dehydrogenase, decarboxylating	IPI00382191	121 kDa	1.46878				rpl11
124	78 kDa glucose-regulated protein	IPI00206624	72 kDa	1.46431				RGD1560231
125	annexin A6	IPI00831745	76 kDa	1.45661				LOC367275
								Ndufa4
	Uniquely identified Proteins in Wistar 40wk							Atp5d
	UDP-glucose pyrophosphorylase 2, isoform CRA_b	IPI00362070						C9
	isochorismatase domain containing 2-like isoform 2	IPI00764444						Cox6a1
	cytochrome c oxidase, subunit VIIa 1-like isoform 2	IPI00766786						CACYBP
	phosphohistidine phosphatase 1	IPI00212258						PTGR2
	Proteasome subunit beta type-2	IPI00188584						CKB
	RCG20683, isoform CRA_b	IPI00763872						UBE2N
	Mitochondrial import inner membrane translocase subunit TIM44	IPI00205394						LOC688617
	Muscle-related coiled-coil protein	IPI00367286						LOC363932
	Uncharacterized protein	IPI00365436						LOC683536
	Sodium/potassium-transporting ATPase subunit beta-1	IPI00339124						FKBP3
	Elongation factor G, mitochondrial	IPI00200610						Ndufb7
	Uncharacterized protein	IPI00192159						Serpina3n
	Mitochondrial-processing peptidase subunit alpha	IPI00195551						DUSP3
	apolipoprotein O	IPI00991281						LOC301725
	Uncharacterized protein	IPI00371518						rpl35
	Uncharacterized protein	IPI00365897						ppiB
	Ubiquitin-conjugating enzyme E2 N	IPI00190559						ND3
	ATP synthase subunit s, mitochondrial	IPI00365624						Atp5i
	Cytochrome c oxidase subunit 6A1, mitochondrial	IPI00194042						smpx
	inter-alpha-trypsin inhibitor heavy chain H1	IPI00188338						RGD1561381
	PRA1 family protein 3	IPI00191442						CCT2
	NADH-ubiquinone oxidoreductase chain 3	IPI00200481						PMPCA
	Uncharacterized protein	IPI00363816						vsx1
	Ferrochelatase	IPI00365132						acss1
	Uncharacterized protein	IPI00560785						NDUFB6
	Serine/threonine-protein phosphatase 2A 55 kDa regulatory subunit B delta isoform	IPI00197077						PPA2
	Cytochrome b	IPI00476388						CHCHD3
	Kynurenine--oxoglutarate transaminase 3	IPI00564133						Uqcrh
	Carboxylesterase 3	IPI00326972						ATP2A2
	MACRO domain-containing protein 1	IPI00203232						GDA
	Frataxin, mitochondrial	IPI00389333						Ran
	Uncharacterized protein	IPI00192078						ndufa6
	Mitochondrial-processing peptidase subunit beta	IPI00209980						murC
	Microtubule-associated protein RP/EB family member 2	IPI00656341						CAV3
	Uncharacterized protein	IPI00914164						NDUFA12
	transmembrane protein 14C	IPI00914293						GFM1
	Calpain small subunit 1	IPI00213536						anxa4
	Dihydropyrimidinase-related protein 2	IPI00870112						plg
	Uncharacterized protein	IPI00204128						atp5s
	60S ribosomal protein L35	IPI00212783						Timm44
	Transcription factor A, mitochondrial	IPI00327334						AIFM1
	Uncharacterized protein	IPI00851130						ERP29
	adiponectin	IPI00202515						ANXA6
	Calcyclin-binding protein	IPI00198191						Mpst
	Serpin H1	IPI00204703						Opa1
	S-formylglutathione hydrolase	IPI00362395						COX6C
	Uncharacterized protein	IPI00197640						Hnrph1
	S-phase kinase-associated protein 1	IPI00369350						SLC25A3
	Uncharacterized protein (Fragment)	IPI00947895						LOC365370
	Uncharacterized protein	IPI00205681						rpl8
	Mitochondrial import inner membrane translocase subunit Tim8 B	IPI00210871						TIMM8B
	Ribonuclease inhibitor	IPI00959348						NDUFS4
	Uncharacterized protein	IPI00188992						VDAC3
	Heterogeneous nuclear ribonucleoprotein H2	IPI00464512						p4hb
	Type II keratin Kb22	IPI00476552						LOC679739
	60S ribosomal protein L18	IPI00230917						LOC692052
	Uncharacterized protein	IPI00464718						atp5l
	Uncharacterized protein	IPI00203881						FXN
	Caveolin-3	IPI00204258						Got2
	Uncharacterized protein	IPI00370745						LOC296593																				aminotransferase	2)
	chitinase domain-containing protein 1	IPI00196113						LOC314123																				aminotransferase	2)
	Isoform 2 of Trimethyllysine dioxygenase, mitochondrial	IPI00327338						Ndufs5																				aminotransferase	2)
	Oncomodulin	IPI00363600						HSD17B8
	Alpha-parvin	IPI00393787						MTX2
	Uncharacterized protein	IPI00567434						psmb2
	LRP16-like protein	IPI00382173						Ndufa7
	Pyruvate kinase (Fragment)	IPI00561506						CYTB
								DDX3X
								LOC362306
								Arf1
								LOC688369
								COQ5
								CES3
								LOC291863
								HSPA5
								PDK1
								bsg
								BCKDK
								CHID1
								ANXA2
								APOE
								CALR
								srl
								S100a4
								esd
								mccc2
								TMEM14C
								HSPA4
