# Supplementary material for: The Goto Kakizaki rat: Impact of age upon changes in cardiac and renal structure, function
Source: PLoS One. 2021 Jun 24;16(6):e0252711. doi: 10.1371/journal.pone.0252711 (PMC8224913; doi:10.1371/journal.pone.0252711)
Supplement: S1 Datasets — (ZIP) [file pone.0252711.s004.zip › GK-Pathways_percentages.xlsx]

## Sheet: Sheet1
	Description	Count [%]									Cardiac Muscle Contraction	7.63	7.63											7.63
	Oxidative phosphorylation (rno00190)	16.89									Oxidative Phosphorylation	16.89	16.89	3.81	1.09									21.79
	Valine, leucine and isoleucine degradation (rno00280)	6.27									Glycolysis/Gluconeogenesis	12.53	6.27	2.45	1.63	2.18	1.95	1.36	1.91					17.75
	Cardiac muscle contraction (rno04260)	7.63									Regulation of Actin Cytoskeleton	8	4.9											4.9
	Citrate cycle (TCA cycle) (rno00020)	4.63									Fatty acid degredation	8.99	4.09	1.09	1.36	3.27								9.81
	Glycolysis / Gluconeogenesis (rno00010)	6.27									Citrate Cycle	4.63	4.63											4.63
	Fatty acid degradation (rno00071)	4.09									Focal (Cell-Matrix) Ahesion	15.35	3.81	3.54	4.63									11.98
	Glyoxylate and dicarboxylate metabolism (rno00630)	2.45									Protein Folding/Sorting/Degredation	16.61	6.27	2.72	2.72	2.18		2.18	1.63	1.63	1.09	1.09		21.51
	Tryptophan metabolism (rno00380)	2.72									PPAR Signaling	3.27												0
	Peroxisome (rno04146)	3.81
	Dilated cardiomyopathy (rno05414)	3.81										93.9												100
	Proteasome (rno03050)	2.72
	Hypertrophic cardiomyopathy (HCM) (rno05410)	3.54
	PPAR signaling pathway (rno03320)	3.27
	Ubiquinone and other terpenoid-quinone biosynthesis (rno00130)	1.09
	Synthesis and degradation of ketone bodies (rno00072)	1.09
	Galactose metabolism (rno00052)	1.63
	Arginine and proline metabolism (rno00330)	2.18
	Starch and sucrose metabolism (rno00500)	2.18
	Alanine, aspartate and glutamate metabolism (rno00250)	1.63
	Lysine degradation (rno00310)	2.18
	Cysteine and methionine metabolism (rno00270)	1.63
	Fructose and mannose metabolism (rno00051)	1.91					7.63
	Focal adhesion (rno04510)	4.63					16.89
	Regulation of actin cytoskeleton (rno04810)	4.9					6.27
	Phenylalanine metabolism (rno00360)	1.09					8
	Fatty acid elongation (rno00062)	1.36					4.09
	Proximal tubule bicarbonate reclamation (rno04964)	1.09					4.63
	Pentose and glucuronate interconversions (rno00040)	1.36					8
	Glutathione metabolism (rno00480)	1.91					16.61
							3.27
		99.96
		0.04
