# Supplementary material for: The Goto Kakizaki rat: Impact of age upon changes in cardiac and renal structure, function
Source: PLoS One. 2021 Jun 24;16(6):e0252711. doi: 10.1371/journal.pone.0252711 (PMC8224913; doi:10.1371/journal.pone.0252711)
Supplement: S1 Datasets — (ZIP) [file pone.0252711.s004.zip › GKheartOver_represented_Functions.xlsx]

## Sheet: GoMFOverRepresented significanc
Description	Count [%]	Ref. Count [%]	Count	Ref. Count	Raw p-value	FDR p-value
telethonin binding	1.31	0.03	10	9	<4.90E-324	<4.90E-324
calcium-induced calcium release activity	0.66	0.01	5	4	<4.90E-324	<4.90E-324
succinate-CoA ligase (GDP-forming) activity	0.66	0.01	5	2	<4.90E-324	<4.90E-324
suramin binding	0.66	0.01	5	3	<4.90E-324	<4.90E-324
dihydrolipoyllysine-residue (2-methylpropanoyl)transferase activity	0.26	0	2	1	<4.90E-324	<4.90E-324
3-hydroxy-2-methylbutyryl-CoA dehydrogenase activity	0.13	0	1	0	<4.90E-324	<4.90E-324
acetoacetyl-CoA reductase activity	0.13	0	1	0	<4.90E-324	<4.90E-324
phospholipid-hydroperoxide glutathione peroxidase activity	0.13	0	1	0	<4.90E-324	<4.90E-324
oxidoreductase activity	19.55	4.2	149	1500	2.79e-57	2.7e-55
catalytic activity	55.77	29.09	425	10392	2.12e-54	1.89e-52
cofactor binding	10.5	1.53	80	545	1.05e-42	7.58e-41
small molecule binding	32.02	14.53	244	5192	3.79e-35	2.37e-33
coenzyme binding	8.01	1.09	61	391	3.01e-34	1.84e-32
NADH dehydrogenase activity	3.54	0.13	27	47	3.16e-33	1.88e-31
NADH dehydrogenase (quinone) activity	3.41	0.13	26	45	3.9e-32	2.21e-30
NADH dehydrogenase (ubiquinone) activity	3.41	0.13	26	45	3.9e-32	2.21e-30
nucleoside phosphate binding	30.31	13.93	231	4978	3.9e-32	2.21e-30
nucleotide binding	30.31	13.93	231	4978	3.9e-32	2.21e-30
oxidoreductase activity, acting on NAD(P)H, quinone or similar compound as acceptor	3.67	0.17	28	60	5.43e-31	2.89e-29
oxidoreductase activity, acting on NAD(P)H	4.72	0.34	36	122	6e-31	3.13e-29
ion binding	47.77	28.99	364	10357	1.71e-28	8.51e-27
actin binding	7.87	1.65	60	590	1.51e-23	6.03e-22
anion binding	28.35	14.55	216	5199	2.48e-23	9.76e-22
NAD binding	3.81	0.34	29	120	1.84e-22	6.96e-21
enzyme binding	13.78	4.88	105	1742	6.83e-22	2.36e-20
identical protein binding	11.29	3.64	86	1299	1.52e-20	4.92e-19
cytoskeletal protein binding	10.89	3.64	83	1299	6.53e-19	1.92e-17
structural constituent of muscle	2.49	0.16	19	57	4.25e-18	1.18e-16
oxidoreductase activity, acting on the CH-CH group of donors	2.62	0.22	20	80	3.16e-16	7.19e-15
binding	78.74	65.54	600	23414	5.43e-16	1.22e-14
oxidoreductase activity, acting on the CH-OH group of donors, NAD or NADP as acceptor	3.94	0.63	30	224	1.36e-15	2.99e-14
acyl-CoA dehydrogenase activity	1.71	0.07	13	26	1.38e-15	3.02e-14
oxidoreductase activity, acting on CH-OH group of donors	4.07	0.68	31	243	1.82e-15	3.95e-14
organic cyclic compound binding	40.03	27.09	305	9678	3.67e-15	7.93e-14
oxygen transporter activity	1.44	0.05	11	18	1.07e-14	2.21e-13
oxygen binding	1.71	0.09	13	33	6.61e-14	1.22e-12
antioxidant activity	2.76	0.33	21	118	8.45e-14	1.55e-12
hydrogen ion transmembrane transporter activity	4.07	0.78	31	280	9.21e-14	1.68e-12
ankyrin binding	1.97	0.15	15	52	1.62e-13	2.83e-12
muscle alpha-actinin binding	1.31	0.05	10	17	3.12e-13	5.4e-12
protein self-association	1.97	0.15	15	55	4.05e-13	6.96e-12
molecular_function	95.14	87.52	725	31267	4.82e-13	8.21e-12
actin filament binding	2.76	0.36	21	129	5.23e-13	8.83e-12
purine nucleotide binding	18.77	10.29	143	3678	9.05e-13	1.51e-11
heterocyclic compound binding	38.45	26.83	293	9585	1.08e-12	1.78e-11
ribonucleotide binding	18.77	10.34	143	3694	1.25e-12	2.06e-11
actinin binding	1.71	0.12	13	42	2.47e-12	3.94e-11
nucleoside binding	18.24	10.13	139	3620	5.05e-12	7.81e-11
purine ribonucleotide binding	18.37	10.26	140	3666	6.15e-12	9.44e-11
purine ribonucleoside binding	18.11	10.07	138	3598	6.65e-12	1.02e-10
purine nucleoside binding	18.11	10.08	138	3601	7.06e-12	1.07e-10
ribonucleoside binding	18.11	10.09	138	3605	7.64e-12	1.16e-10
alpha-actinin binding	1.44	0.08	11	30	1.46e-11	2.16e-10
flavin adenine dinucleotide binding	2.62	0.39	20	139	1.96e-11	2.87e-10
carbon-oxygen lyase activity	2.36	0.31	18	110	2.19e-11	3.2e-10
isomerase activity	3.41	0.69	26	248	3.14e-11	4.54e-10
hydro-lyase activity	2.1	0.24	16	85	3.15e-11	4.54e-10
protein complex binding	5.51	1.72	42	613	4.7e-11	6.72e-10
structural constituent of cytoskeleton	1.97	0.21	15	76	6.38e-11	9.01e-10
purine ribonucleoside triphosphate binding	17.59	10.03	134	3583	8.05e-11	1.12e-09
CoA-ligase activity	1.05	0.04	8	14	1.11e-10	1.52e-09
peroxidase activity	1.84	0.19	14	67	1.23e-10	1.68e-09
protein homodimerization activity	6.56	2.38	50	849	1.47e-10	1.98e-09
lyase activity	3.54	0.81	27	289	1.84e-10	2.47e-09
fatty-acyl-CoA binding	1.44	0.1	11	37	2e-10	2.66e-09
oxidoreductase activity, acting on peroxide as acceptor	1.84	0.2	14	70	2.3e-10	3.02e-09
adenyl nucleotide binding	15.35	8.47	117	3027	2.33e-10	3.05e-09
kinase binding	5.64	1.92	43	685	4.26e-10	5.52e-09
oxidoreductase activity, acting on the aldehyde or oxo group of donors	3.02	0.62	23	223	5.94e-10	7.56e-09
chaperone binding	1.84	0.21	14	75	6.04e-10	7.63e-09
succinate-CoA ligase activity	0.79	0.02	6	7	6.35e-10	7.91e-09
protein dimerization activity	9.32	4.28	71	1528	8.62e-10	1.05e-08
adenyl ribonucleotide binding	14.96	8.44	114	3017	1.53e-09	1.82e-08
hydrolase activity, acting on acid anhydrides	10.5	5.16	80	1843	1.59e-09	1.88e-08
acid-thiol ligase activity	1.18	0.07	9	26	1.97e-09	2.32e-08
protein binding	50.79	40.3	387	14397	2.13e-09	2.5e-08
hydrolase activity, acting on acid anhydrides, in phosphorus-containing anhydrides	10.37	5.11	79	1824	2.24e-09	2.61e-08
nucleoside-triphosphatase activity	10.1	4.94	77	1764	2.59e-09	3e-08
protein kinase binding	5.12	1.75	39	626	3.45e-09	3.96e-08
pyrophosphatase activity	10.24	5.08	78	1814	3.92e-09	4.47e-08
cation binding	25.98	17.68	198	6316	4.76e-09	5.38e-08
endopeptidase regulator activity	3.15	0.78	24	278	8.95e-09	9.92e-08
protein kinase A catalytic subunit binding	0.92	0.04	7	15	1.08e-08	1.19e-07
unfolded protein binding	2.76	0.62	21	221	1.42e-08	1.54e-07
enzyme inhibitor activity	4.07	1.26	31	450	1.45e-08	1.57e-07
ATP binding	14.17	8.25	108	2946	2.2e-08	2.33e-07
structural molecule activity	9.06	4.47	69	1596	2.68e-08	2.84e-07
metal ion binding	24.93	17.17	190	6135	2.83e-08	2.98e-07
ADP binding	1.18	0.1	9	34	2.84e-08	2.98e-07
ATPase activity	5.51	2.14	42	763	3.04e-08	3.19e-07
ryanodine-sensitive calcium-release channel activity	0.79	0.03	6	11	3.89e-08	4.04e-07
ligase activity, forming carbon-sulfur bonds	1.18	0.1	9	36	4.9e-08	5.05e-07
4 iron, 4 sulfur cluster binding	1.18	0.1	9	37	6.35e-08	6.5e-07
peptidase regulator activity	3.28	0.94	25	335	7.87e-08	7.91e-07
oxidoreductase activity, acting on the aldehyde or oxo group of donors, NAD or NADP as acceptor	2.49	0.57	19	202	8.11e-08	8.12e-07
endopeptidase inhibitor activity	2.89	0.75	22	269	9.64e-08	9.56e-07
protease binding	1.84	0.31	14	111	1.12e-07	1.09e-06
serine-type endopeptidase inhibitor activity	1.97	0.36	15	129	1.18e-07	1.15e-06
intramolecular transferase activity, phosphotransferases	0.92	0.06	7	20	1.19e-07	1.16e-06
amide binding	2.89	0.78	22	277	1.61e-07	1.54e-06
cytochrome-c oxidase activity	1.18	0.11	9	41	1.66e-07	1.57e-06
eukaryotic cell surface binding	1.18	0.11	9	41	1.66e-07	1.57e-06
heme-copper terminal oxidase activity	1.18	0.11	9	41	1.66e-07	1.57e-06
oxidoreductase activity, acting on a heme group of donors, oxygen as acceptor	1.18	0.11	9	41	1.66e-07	1.57e-06
phosphatidylcholine-sterol O-acyltransferase activator activity	0.52	0.01	4	4	2.05e-07	1.94e-06
oxidoreductase activity, acting on a heme group of donors	1.18	0.12	9	42	2.07e-07	1.95e-06
isocitrate dehydrogenase activity	0.66	0.02	5	8	2.31e-07	2.16e-06
calmodulin binding	2.76	0.73	21	260	2.31e-07	2.16e-06
carboxylic acid binding	3.02	0.88	23	313	3.4e-07	3.09e-06
peptidase inhibitor activity	2.89	0.81	22	290	3.54e-07	3.21e-06
peroxiredoxin activity	0.79	0.04	6	16	6.16e-07	5.45e-06
guanyl ribonucleotide binding	5.12	2.15	39	768	7.27e-07	6.37e-06
guanyl nucleotide binding	5.12	2.15	39	769	7.5e-07	6.55e-06
phosphotransferase activity, nitrogenous group as acceptor	0.92	0.07	7	26	9.02e-07	7.78e-06
proton-transporting ATP synthase activity, rotational mechanism	0.92	0.07	7	26	9.02e-07	7.78e-06
iron-sulfur cluster binding	1.57	0.27	12	96	9.89e-07	8.43e-06
enoyl-CoA hydratase activity	0.52	0.01	4	5	1.01e-06	8.53e-06
haptoglobin binding	0.52	0.01	4	5	1.01e-06	8.53e-06
metal cluster binding	1.57	0.27	12	97	1.11e-06	9.32e-06
peptide binding	2.62	0.74	20	263	1.15e-06	9.64e-06
glutathione binding	0.79	0.05	6	18	1.38e-06	1.14e-05
oligopeptide binding	0.79	0.05	6	18	1.38e-06	1.14e-05
intramolecular transferase activity	1.18	0.15	9	53	1.67e-06	1.37e-05
magnesium ion binding	2.89	0.89	22	319	1.75e-06	1.42e-05
substrate-specific transporter activity	9.97	5.7	76	2037	1.75e-06	1.42e-05
3-hydroxyacyl-CoA dehydrogenase activity	0.66	0.03	5	11	1.81e-06	1.46e-05
modified amino acid binding	1.44	0.24	11	85	1.97e-06	1.57e-05
quinone binding	0.92	0.08	7	29	2.03e-06	1.62e-05
protein kinase A regulatory subunit binding	0.79	0.06	6	20	2.77e-06	2.17e-05
CoA carboxylase activity	0.66	0.03	5	12	3.05e-06	2.35e-05
oxidoreductase activity, acting on diphenols and related substances as donors, cytochrome as acceptor	0.66	0.03	5	12	3.05e-06	2.35e-05
ubiquinol-cytochrome-c reductase activity	0.66	0.03	5	12	3.05e-06	2.35e-05
calcium ion binding	6.69	3.37	51	1203	3.25e-06	2.5e-05
intracellular ligand-gated calcium channel activity	0.79	0.06	6	21	3.81e-06	2.9e-05
intramolecular oxidoreductase activity	1.31	0.21	10	75	4.36e-06	3.3e-05
actin-dependent ATPase activity	0.66	0.04	5	13	4.86e-06	3.65e-05
ligase activity, forming carbon-carbon bonds	0.66	0.04	5	13	4.86e-06	3.65e-05
oxidoreductase activity, acting on diphenols and related substances as donors	0.66	0.04	5	13	4.86e-06	3.65e-05
protein kinase A binding	1.05	0.13	8	46	5.26e-06	3.93e-05
ATPase activity, coupled to transmembrane movement of ions, rotational mechanism	0.92	0.1	7	34	6.36e-06	4.72e-05
sulfur compound binding	2.36	0.69	18	247	7.05e-06	5.22e-05
NADP binding	1.44	0.27	11	98	8.05e-06	5.9e-05
hydrolase activity	18.24	12.77	139	4563	8.38e-06	6.12e-05
ion channel binding	1.44	0.28	11	100	9.79e-06	7.04e-05
monovalent inorganic cation transmembrane transporter activity	4.59	2.06	35	735	1.08e-05	7.7e-05
GTP binding	4.59	2.06	35	737	1.14e-05	8.12e-05
amino acid binding	1.97	0.52	15	185	1.15e-05	8.15e-05
phosphopyruvate hydratase activity	0.79	0.07	6	25	1.16e-05	8.18e-05
transporter activity	10.76	6.66	82	2378	1.3e-05	9.13e-05
malate dehydrogenase activity	0.52	0.02	4	8	1.34e-05	9.41e-05
ATPase activity, coupled	3.81	1.61	29	575	2.15e-05	0.000147
phosphoglucomutase activity	0.52	0.03	4	9	2.38e-05	0.000161
receptor binding	8.27	4.84	63	1728	2.79e-05	0.000188
AMP binding	0.66	0.05	5	18	2.96e-05	0.000198
oxidoreductase activity, acting on the aldehyde or oxo group of donors, disulfide as acceptor	0.66	0.05	5	18	2.96e-05	0.000198
electron carrier activity	2.49	0.85	19	302	3.13e-05	0.000208
GDP binding	1.05	0.17	8	59	3.51e-05	0.000232
dATP binding	0.39	0.01	3	4	3.8e-05	0.000248
long-chain-enoyl-CoA hydratase activity	0.39	0.01	3	4	3.8e-05	0.000248
propionyl-CoA carboxylase activity	0.39	0.01	3	4	3.8e-05	0.000248
pyrimidine ribonucleotide binding	0.39	0.01	3	4	3.8e-05	0.000248
succinate dehydrogenase activity	0.39	0.01	3	4	3.8e-05	0.000248
inorganic cation transmembrane transporter activity	5.91	3.14	45	1121	4.57e-05	0.000294
lipase inhibitor activity	0.66	0.06	5	20	5.18e-05	0.000329
RNA binding	6.3	3.47	48	1240	6.25e-05	0.00039
cation-transporting ATPase activity	1.57	0.4	12	144	6.48e-05	0.000402
protein disulfide oxidoreductase activity	0.92	0.14	7	50	8.79e-05	0.000536
lipoprotein particle binding	0.79	0.1	6	35	8.84e-05	0.000538
protein-lipid complex binding	0.79	0.1	6	35	8.84e-05	0.000538
adenyl deoxyribonucleotide binding	0.39	0.01	3	5	9.36e-05	0.000561
glycogen phosphorylase activity	0.39	0.01	3	5	9.36e-05	0.000561
isocitrate dehydrogenase (NAD+) activity	0.39	0.01	3	5	9.36e-05	0.000561
phosphoglycerate kinase activity	0.39	0.01	3	5	9.36e-05	0.000561
purine deoxyribonucleotide binding	0.39	0.01	3	5	9.36e-05	0.000561
calcium-release channel activity	0.79	0.1	6	36	0.000104	0.00062
protein kinase C binding	1.05	0.19	8	69	0.00011	0.000649
steroid binding	1.31	0.31	10	112	0.000147	0.000851
translation factor activity, nucleic acid binding	1.44	0.38	11	134	0.000148	0.000855
translation elongation factor activity	0.79	0.11	6	39	0.000165	0.00095
GTPase activity	3.02	1.29	23	462	0.000179	0.00102
calcium channel inhibitor activity	0.39	0.02	3	6	0.000184	0.00104
fructose binding	0.39	0.02	3	6	0.000184	0.00104
phosphoglycerate mutase activity	0.39	0.02	3	6	0.000184	0.00104
pyruvate dehydrogenase (acetyl-transferring) activity	0.39	0.02	3	6	0.000184	0.00104
pyruvate dehydrogenase activity	0.39	0.02	3	6	0.000184	0.00104
monosaccharide binding	1.18	0.26	9	94	0.000184	0.00104
sterol binding	0.79	0.11	6	40	0.000191	0.00107
tetrapyrrole binding	2.36	0.9	18	322	0.000221	0.00123
glucose binding	0.52	0.04	4	15	0.000232	0.00128
vinculin binding	0.52	0.04	4	15	0.000232	0.00128
oxidoreductase activity, acting on a sulfur group of donors	1.18	0.27	9	97	0.000234	0.00129
intracellular ligand-gated ion channel activity	0.79	0.12	6	42	0.000252	0.00138
disulfide oxidoreductase activity	0.92	0.17	7	59	0.000254	0.0014
intramolecular oxidoreductase activity, interconverting keto- and enol-groups	0.52	0.04	4	16	0.000305	0.00165
calcium-dependent phospholipid binding	0.92	0.17	7	61	0.000314	0.0017
acetyl-CoA C-acyltransferase activity	0.39	0.02	3	7	0.000317	0.0017
creatine kinase activity	0.39	0.02	3	7	0.000317	0.0017
phosphotransferase activity, carboxyl group as acceptor	0.39	0.02	3	7	0.000317	0.0017
fatty acid binding	0.79	0.12	6	44	0.000327	0.00174
aminopeptidase activity	0.79	0.13	6	45	0.00037	0.00197
cholesterol transporter activity	0.52	0.05	4	17	0.000392	0.00206
heme binding	2.23	0.86	17	309	0.000393	0.00207
beta-amyloid binding	0.66	0.08	5	30	0.000399	0.0021
drug binding	1.57	0.49	12	176	0.000425	0.00223
13-prostaglandin reductase activity	0.26	0.01	2	2	0.000454	0.00231
3 iron, 4 sulfur cluster binding	0.26	0.01	2	2	0.000454	0.00231
bisphosphoglycerate 2-phosphatase activity	0.26	0.01	2	2	0.000454	0.00231
bisphosphoglycerate mutase activity	0.26	0.01	2	2	0.000454	0.00231
citrate hydro-lyase (cis-aconitate-forming) activity	0.26	0.01	2	2	0.000454	0.00231
CTP binding	0.26	0.01	2	2	0.000454	0.00231
dopachrome isomerase activity	0.26	0.01	2	2	0.000454	0.00231
isocitrate hydro-lyase (cis-aconitate-forming) activity	0.26	0.01	2	2	0.000454	0.00231
L-malate dehydrogenase activity	0.26	0.01	2	2	0.000454	0.00231
long-chain-3-hydroxyacyl-CoA dehydrogenase activity	0.26	0.01	2	2	0.000454	0.00231
methylcrotonoyl-CoA carboxylase activity	0.26	0.01	2	2	0.000454	0.00231
succinate dehydrogenase (ubiquinone) activity	0.26	0.01	2	2	0.000454	0.00231
alcohol binding	1.05	0.24	8	85	0.000468	0.00238
protein heterodimerization activity	3.54	1.75	27	625	0.000495	0.0025
sterol transporter activity	0.52	0.05	4	18	0.000495	0.0025
deoxyribonucleotide binding	0.39	0.02	3	8	0.0005	0.00251
proton-transporting ATPase activity, rotational mechanism	0.66	0.09	5	32	0.000544	0.00272
protein histidine kinase activity	0.52	0.05	4	19	0.000616	0.00305
intramolecular oxidoreductase activity, transposing C=C bonds	0.66	0.09	5	33	0.00063	0.00311
oxidoreductase activity, acting on the CH-CH group of donors, NAD or NADP as acceptor	0.66	0.09	5	33	0.00063	0.00311
ATPase activity, coupled to transmembrane movement of ions	1.57	0.52	12	184	0.000632	0.00312
5S rRNA binding	0.39	0.03	3	9	0.000737	0.00358
high-density lipoprotein particle binding	0.39	0.03	3	9	0.000737	0.00358
phosphorylase activity	0.39	0.03	3	9	0.000737	0.00358
pyrimidine nucleotide binding	0.39	0.03	3	9	0.000737	0.00358
mRNA binding	1.31	0.38	10	137	0.000742	0.0036
lipid binding	6.04	3.67	46	1310	0.000743	0.0036
glutathione transferase activity	0.79	0.15	6	52	0.000816	0.0039
nitric-oxide synthase binding	0.52	0.06	4	21	0.00092	0.00436
ion channel inhibitor activity	0.52	0.06	4	22	0.00111	0.00516
integrin binding	1.05	0.27	8	98	0.0012	0.00557
transferase activity, transferring acyl groups	2.23	0.96	17	343	0.00125	0.00574
hydrolase activity, acting on acid anhydrides, catalyzing transmembrane movement of substances	1.84	0.71	14	255	0.00126	0.0058
15-oxoprostaglandin 13-oxidase activity	0.26	0.01	2	3	0.00134	0.00591
bisphosphoglycerate phosphatase activity	0.26	0.01	2	3	0.00134	0.00591
high-density lipoprotein particle receptor binding	0.26	0.01	2	3	0.00134	0.00591
isocitrate dehydrogenase (NADP+) activity	0.26	0.01	2	3	0.00134	0.00591
L-aspartate:2-oxoglutarate aminotransferase activity	0.26	0.01	2	3	0.00134	0.00591
L-phenylalanine:2-oxoglutarate aminotransferase activity	0.26	0.01	2	3	0.00134	0.00591
long-chain-acyl-CoA dehydrogenase activity	0.26	0.01	2	3	0.00134	0.00591
organic acid binding	0.26	0.01	2	3	0.00134	0.00591
palmitoyl-CoA oxidase activity	0.26	0.01	2	3	0.00134	0.00591
protein kinase C inhibitor activity	0.26	0.01	2	3	0.00134	0.00591
pyrimidine ribonucleoside binding	0.26	0.01	2	3	0.00134	0.00591
sulfonylurea receptor binding	0.26	0.01	2	3	0.00134	0.00591
UTP binding	0.26	0.01	2	3	0.00134	0.00591
aldehyde dehydrogenase (NAD) activity	0.39	0.03	3	11	0.0014	0.0061
hemoglobin binding	0.39	0.03	3	11	0.0014	0.0061
LIM domain binding	0.39	0.03	3	11	0.0014	0.0061
ligase activity	3.81	2.08	29	744	0.00154	0.00663
2 iron, 2 sulfur cluster binding	0.66	0.11	5	40	0.00155	0.00665
lipoprotein particle receptor binding	0.52	0.07	4	24	0.00155	0.00666
cation transmembrane transporter activity	5.91	3.72	45	1330	0.00175	0.00746
alditol:NADP+ 1-oxidoreductase activity	0.39	0.03	3	12	0.00184	0.00777
MHC class I protein binding	0.39	0.03	3	12	0.00184	0.00777
S100 protein binding	0.39	0.03	3	12	0.00184	0.00777
carbon-carbon lyase activity	0.92	0.23	7	83	0.002	0.0084
rRNA binding	0.79	0.17	6	62	0.00206	0.00864
channel inhibitor activity	0.52	0.07	4	26	0.00211	0.00885
enzyme regulator activity	6.56	4.3	50	1537	0.00224	0.00934
adenylate kinase activity	0.39	0.04	3	13	0.00236	0.00976
steroid dehydrogenase activity, acting on the CH-OH group of donors, NAD or NADP as acceptor	0.66	0.12	5	44	0.00238	0.00984
protein domain specific binding	4.33	2.54	33	909	0.00238	0.00985
ion transmembrane transporter activity	7.22	4.86	55	1735	0.0024	0.00992
Hsp70 protein binding	0.52	0.08	4	27	0.00244	0.01
2,3-bisphosphoglycerate-dependent phosphoglycerate mutase activity	0.26	0.01	2	4	0.00265	0.0106
6-phosphofructokinase activity	0.26	0.01	2	4	0.00265	0.0106
aconitate hydratase activity	0.26	0.01	2	4	0.00265	0.0106
L-phenylalanine aminotransferase activity	0.26	0.01	2	4	0.00265	0.0106
malate dehydrogenase (oxaloacetate-decarboxylating) activity	0.26	0.01	2	4	0.00265	0.0106
malic enzyme activity	0.26	0.01	2	4	0.00265	0.0106
phospholipase A2 inhibitor activity	0.26	0.01	2	4	0.00265	0.0106
phosphoserine binding	0.26	0.01	2	4	0.00265	0.0106
pyrimidine nucleoside binding	0.26	0.01	2	4	0.00265	0.0106
Rab GDP-dissociation inhibitor activity	0.26	0.01	2	4	0.00265	0.0106
thioredoxin peroxidase activity	0.26	0.01	2	4	0.00265	0.0106
thiosulfate sulfurtransferase activity	0.26	0.01	2	4	0.00265	0.0106
cell surface binding	0.52	0.08	4	28	0.0028	0.0112
glutathione peroxidase activity	0.52	0.08	4	28	0.0028	0.0112
intramolecular oxidoreductase activity, transposing S-S bonds	0.39	0.04	3	14	0.00295	0.0116
protein disulfide isomerase activity	0.39	0.04	3	14	0.00295	0.0116
selenium binding	0.39	0.04	3	14	0.00295	0.0116
iron ion binding	2.36	1.14	18	406	0.00308	0.0121
ATPase activity, coupled to transmembrane movement of substances	1.71	0.7	13	251	0.00308	0.0121
CoA hydrolase activity	0.52	0.08	4	29	0.00319	0.0125
ATPase activity, coupled to movement of substances	1.71	0.71	13	253	0.00329	0.0129
protein serine/threonine phosphatase activity	0.66	0.13	5	48	0.0035	0.0136
telomeric DNA binding	0.52	0.08	4	30	0.00362	0.014
L-lactate dehydrogenase activity	0.39	0.04	3	15	0.00363	0.014
lactate dehydrogenase activity	0.39	0.04	3	15	0.00363	0.014
ligase activity, forming phosphoric ester bonds	0.39	0.04	3	15	0.00363	0.014
apolipoprotein receptor binding	0.26	0.01	2	5	0.00435	0.0164
dodecenoyl-CoA delta-isomerase activity	0.26	0.01	2	5	0.00435	0.0164
L-aspartate transmembrane transporter activity	0.26	0.01	2	5	0.00435	0.0164
nitric-oxide synthase regulator activity	0.26	0.01	2	5	0.00435	0.0164
purine nucleobase binding	0.26	0.01	2	5	0.00435	0.0164
ubiquinone binding	0.26	0.01	2	5	0.00435	0.0164
alcohol dehydrogenase (NADP+) activity	0.39	0.04	3	16	0.0044	0.0165
microfilament motor activity	0.39	0.04	3	16	0.0044	0.0165
phospholipase inhibitor activity	0.39	0.04	3	16	0.0044	0.0165
peptidyl-prolyl cis-trans isomerase activity	0.79	0.2	6	73	0.00468	0.0175
ribosome binding	0.52	0.09	4	33	0.00514	0.019
aldo-keto reductase (NADP) activity	0.39	0.05	3	17	0.00526	0.0194
C-acyltransferase activity	0.39	0.05	3	17	0.00526	0.0194
cis-trans isomerase activity	0.79	0.21	6	75	0.00535	0.0197
substrate-specific transmembrane transporter activity	7.35	5.18	56	1852	0.00582	0.0212
steroid dehydrogenase activity	0.66	0.15	5	54	0.00582	0.0212
phosphorelay sensor kinase activity	0.39	0.05	3	18	0.00621	0.0224
phosphatase binding	1.31	0.52	10	184	0.00639	0.0228
5'-deoxyribose-5-phosphate lyase activity	0.26	0.02	2	6	0.00644	0.0228
carbonyl reductase (NADPH) activity	0.26	0.02	2	6	0.00644	0.0228
carnitine O-palmitoyltransferase activity	0.26	0.02	2	6	0.00644	0.0228
O-palmitoyltransferase activity	0.26	0.02	2	6	0.00644	0.0228
oxidoreductase activity, acting on the CH-CH group of donors, quinone or related compound as acceptor	0.26	0.02	2	6	0.00644	0.0228
pyruvate dehydrogenase (acetyl-transferring) kinase activity	0.26	0.02	2	6	0.00644	0.0228
S-acyltransferase activity	0.26	0.02	2	6	0.00644	0.0228
succinate-CoA ligase (ADP-forming) activity	0.26	0.02	2	6	0.00644	0.0228
thrombospondin receptor activity	0.26	0.02	2	6	0.00644	0.0228
extracellular matrix binding	0.66	0.16	5	56	0.00679	0.024
monocarboxylic acid binding	0.79	0.22	6	79	0.00687	0.0243
P-P-bond-hydrolysis-driven transmembrane transporter activity	1.71	0.78	13	278	0.00716	0.0252
primary active transmembrane transporter activity	1.71	0.78	13	278	0.00716	0.0252
GDP-dissociation inhibitor activity	0.39	0.05	3	19	0.00726	0.0254
MHC protein binding	0.39	0.05	3	19	0.00726	0.0254
sodium:potassium-exchanging ATPase activity	0.39	0.05	3	19	0.00726	0.0254
manganese ion binding	0.66	0.16	5	57	0.00731	0.0256
pyridoxal phosphate binding	0.92	0.3	7	106	0.00772	0.0269
single-stranded DNA binding	0.79	0.23	6	81	0.00775	0.027
transaminase activity	0.52	0.1	4	37	0.00776	0.027
oxidoreductase activity, acting on a sulfur group of donors, NAD(P) as acceptor	0.39	0.06	3	20	0.00841	0.0288
acetate-CoA ligase activity	0.26	0.02	2	7	0.00889	0.0298
double-stranded telomeric DNA binding	0.26	0.02	2	7	0.00889	0.0298
fructose-6-phosphate binding	0.26	0.02	2	7	0.00889	0.0298
nucleobase binding	0.26	0.02	2	7	0.00889	0.0298
oxidoreductase activity, acting on superoxide radicals as acceptor	0.26	0.02	2	7	0.00889	0.0298
oxo-acid-lyase activity	0.26	0.02	2	7	0.00889	0.0298
superoxide dismutase activity	0.26	0.02	2	7	0.00889	0.0298
transferase activity, transferring acyl groups, acyl groups converted into alkyl on transfer	0.26	0.02	2	7	0.00889	0.0298
transferase activity, transferring nitrogenous groups	0.52	0.11	4	39	0.00935	0.0312
3-beta-hydroxy-delta5-steroid dehydrogenase activity	0.39	0.06	3	21	0.00965	0.032
nucleotide kinase activity	0.39	0.06	3	21	0.00965	0.032
calcium channel regulator activity	0.52	0.11	4	40	0.0102	0.0337
mitogen-activated protein kinase binding	0.39	0.06	3	22	0.011	0.036
potassium-transporting ATPase activity	0.39	0.06	3	22	0.011	0.036
carnitine O-acyltransferase activity	0.26	0.02	2	8	0.0117	0.0377
misfolded protein binding	0.26	0.02	2	8	0.0117	0.0377
protein tyrosine kinase inhibitor activity	0.26	0.02	2	8	0.0117	0.0377
glyceraldehyde-3-phosphate dehydrogenase (NAD+) (phosphorylating) activity	0.52	0.12	4	42	0.0121	0.0389
antigen binding	0.66	0.18	5	66	0.0134	0.0426
low-density lipoprotein particle binding	0.39	0.07	3	24	0.014	0.0444
single-stranded RNA binding	0.52	0.12	4	44	0.0142	0.0449
D-alanine-D-alanine ligase activity	0.26	0.03	2	9	0.0148	0.0462
endopeptidase activator activity	0.26	0.03	2	9	0.0148	0.0462
UDP-glucosyltransferase activity	0.26	0.03	2	9	0.0148	0.0462
protein N-terminus binding	1.05	0.42	8	150	0.0155	0.048
acyl-CoA hydrolase activity	0.39	0.07	3	25	0.0157	0.0485
transferase activity	11.81	9.44	90	3373	0.016	0.0495
