# Supplementary material for: The Goto Kakizaki rat: Impact of age upon changes in cardiac and renal structure, function
Source: PLoS One. 2021 Jun 24;16(6):e0252711. doi: 10.1371/journal.pone.0252711 (PMC8224913; doi:10.1371/journal.pone.0252711)
Supplement: S1 Datasets — (ZIP) [file pone.0252711.s004.zip › GKoverexpressioncoreanalysis-2.xls]

## Sheet: Sheet0
© 2000-2015 QIAGEN. All rights reserved.
AnalysisName:GKoverexpressedanduniqueporteins - 2015-06-16 02:03 PM Reference set: Ingenuity Knowledge Base (Genes Only)
Relationship to include: Direct and Indirect
Does not Include Endogenous Chemicals
Optional Analyses: My Pathways My List
Filter Summary:
Consider only molecules and/or relationships where
(species = Mouse OR Human OR Rat) AND
(tissues = Heart OR Fibroblasts) AND
(data sources = An Open Access Database of Genome-wide Association Results OR BIND OR BIOGRID OR Breast Cancer Information Core (BIC) OR Catalogue Of Somatic Mutations In Cancer (COSMIC) OR Chemical Carcinogenesis Research Information System (CCRIS) OR ClinicalTrials.gov OR ClinVar OR Cognia OR DIP OR DrugBank OR Gene Ontology (GO) OR HumanCyc OR Ingenuity Expert Findings OR Ingenuity ExpertAssis…
Canonical Pathways
Ingenuity Canonical Pathways	-log(p-value)	Ratio	z-score	Molecules
Calcium Signaling	5.91E00	7.56E-02		MYL2,TNNC1,TNNT2,Tpm1,TNNI3,MYH7,SLC8A1,ACTC1,MYL3
Actin Cytoskeleton Signaling	3.35E00	4.64E-02		MYL2,ACTN2,CRK,MYH7,ACTC1,TTN,MYL3
Epithelial Adherens Junction Signaling	3.35E00	5.56E-02		MYL2,ACTN2,CRK,MYH7,ACTC1,MYL3
Rapoport-Luebering Glycolytic Shunt	3.31E00	5E-01		PGAM1,BPGM
Glycolysis I	3.19E00	1.58E-01		PGAM1,BPGM,PFKM
Gluconeogenesis I	3.19E00	1.58E-01		PGAM1,ME3,BPGM
ILK Signaling	2.77E00	4.32E-02		PPP2R1A,MYL2,ACTN2,MYH7,ACTC1,MYL3
Valine Degradation I	2.54E00	2.22E-01		HADHA,BCKDHB
Tight Junction Signaling	2.4E00	4.35E-02		PPP2R1A,MYL2,MYH7,ACTC1,MYL3
Cellular Effects of Sildenafil (Viagra)	2.37E00	5.56E-02		MYL2,MYH7,ACTC1,MYL3
RhoA Signaling	2.16E00	4.82E-02		MYL2,ACTC1,TTN,MYL3
Remodeling of Epithelial Adherens Junctions	2.04E00	6.38E-02		ACTN2,DNM1L,ACTC1
Proline Biosynthesis II (from Arginine)	2.04E00	1E00		OAT
Thyroid Hormone Biosynthesis	2.04E00	1E00		CTSD
Adenine and Adenosine Salvage VI	2.04E00	1E00		ADK
Integrin Signaling	2.03E00	3.55E-02		MYL2,ACTN2,CRK,ACTC1,TTN
Cardiomyocyte Differentiation via BMP Receptors	1.89E00	1.05E-01		MYL2,MYH7
Agranulocyte Adhesion and Diapedesis	1.88E00	4E-02		MYL2,MYH7,ACTC1,MYL3
Fatty Acid β-oxidation I	1.85E00	1E-01		ECI1,HADHA
Aryl Hydrocarbon Receptor Signaling	1.81E00	3.81E-02		TGM2,CTSD,NEDD8,HSPB1
Regulation of Actin-based Motility by Rho	1.76E00	5E-02		MYL2,ACTC1,MYL3
Fatty Acid β-oxidation III (Unsaturated, Odd Number)	1.74E00	5E-01		ECI1
Paxillin Signaling	1.56E00	4.23E-02		ACTN2,CRK,ACTC1
Methylglyoxal Degradation I	1.56E00	3.33E-01		HAGH
Arginine Degradation VI (Arginase 2 Pathway)	1.56E00	3.33E-01		OAT
Glycogen Biosynthesis II (from UDP-D-Glucose)	1.56E00	3.33E-01		GYG1
Clathrin-mediated Endocytosis Signaling	1.56E00	3.2E-02		APOA1,DNM1L,UBC,ACTC1
Mitochondrial Dysfunction	1.49E00	3.05E-02		NDUFA5,SOD2,PRDX5,NDUFV3
Arginine Biosynthesis IV	1.44E00	2.5E-01		OAT
Branched-chain α-keto acid Dehydrogenase Complex	1.44E00	2.5E-01		BCKDHB
Arginine Degradation I (Arginase Pathway)	1.44E00	2.5E-01		OAT
Hepatic Fibrosis / Hepatic Stellate Cell Activation	1.38E00	2.82E-02		COL6A3,MYL2,MYH7,MYL3
Citrulline Biosynthesis	1.35E00	2E-01		OAT
Ketolysis	1.35E00	2E-01		HADHA
Isoleucine Degradation I	1.27E00	1.67E-01		HADHA
Mevalonate Pathway I	1.27E00	1.67E-01		HADHA
Superoxide Radicals Degradation	1.27E00	1.67E-01		SOD2
Methylglyoxal Degradation III	1.27E00	1.67E-01		Akr1b10
Huntington's Disease Signaling	1.26E00	2.56E-02		TGM2,CTSD,DNM1L,UBC
Signaling by Rho Family GTPases	1.23E00	2.5E-02		MYL2,ACTC1,DES,MYL3
Ketogenesis	1.2E00	1.43E-01		HADHA
Ubiquinol-10 Biosynthesis (Eukaryotic)	1.15E00	1.25E-01		BCKDHB
Superpathway of Geranylgeranyldiphosphate Biosynthesis I (via Mevalonate)	1.15E00	1.25E-01		HADHA
Regulation of eIF4 and p70S6K Signaling	1.13E00	2.83E-02		PPP2R1A,RPS16,RPS14
CXCR4 Signaling	1.12E00	2.8E-02		MYL2,CRK,MYL3
Glutaryl-CoA Degradation	1.1E00	1.11E-01		HADHA
Acute Phase Response Signaling	1.09E00	2.7E-02		TTR,SOD2,APOA1
RhoGDI Signaling	1.07E00	2.65E-02		MYL2,ACTC1,MYL3
Tryptophan Degradation III (Eukaryotic)	1.05E00	1E-01		HADHA
Superpathway of Citrulline Metabolism	1.01E00	9.09E-02		OAT
EIF2 Signaling	1.01E00	2.5E-02		RPS16,RPLP0,RPS14
Renal Cell Carcinoma Signaling	1E00	3.45E-02		CRK,UBC
RAN Signaling	9.79E-01	8.33E-02		KPNA5
FXR/RXR Activation	9.55E-01	3.23E-02		TTR,APOA1
Glutathione Redox Reactions I	9.46E-01	7.69E-02		GPX3
Leukocyte Extravasation Signaling	9.39E-01	2.33E-02		ACTN2,CRK,ACTC1
NRF2-mediated Oxidative Stress Response	9.39E-01	2.33E-02		SOD2,PRDX1,ACTC1
FAK Signaling	9.21E-01	3.08E-02		CRK,ACTC1
Factors Promoting Cardiogenesis in Vertebrates	9E-01	2.99E-02		MYL2,MYH7
PAK Signaling	9E-01	2.99E-02		MYL2,MYL3
VEGF Signaling	9E-01	2.99E-02		ACTN2,ACTC1
mTOR Signaling	8.96E-01	2.22E-02		PPP2R1A,RPS16,RPS14
ERK/MAPK Signaling	8.96E-01	2.22E-02		PPP2R1A,CRK,HSPB1
Ceramide Signaling	8.89E-01	2.94E-02		CTSD,PPP2R1A
Retinoate Biosynthesis I	8.88E-01	6.67E-02		Akr1b10
Death Receptor Signaling	8.79E-01	2.9E-02		ACTC1,HSPB1
Fcγ Receptor-mediated Phagocytosis in Macrophages and Monocytes	8.69E-01	2.86E-02		CRK,ACTC1
TCA Cycle II (Eukaryotic)	8.62E-01	6.25E-02		IDH3B
Superpathway of Cholesterol Biosynthesis	8.62E-01	6.25E-02		HADHA
phagosome maturation	8.4E-01	2.74E-02		PRDX5,PRDX1
Noradrenaline and Adrenaline Degradation	8.15E-01	5.56E-02		PECR
LXR/RXR Activation	8.12E-01	2.63E-02		TTR,APOA1
Cdc42 Signaling	8.12E-01	2.63E-02		MYL2,MYL3
Phospholipase C Signaling	8.04E-01	2.01E-02		TGM2,MYL2,MYL3
Ethanol Degradation II	7.93E-01	5.26E-02		PECR
Protein Kinase A Signaling	7.85E-01	1.72E-02		MYL2,TNNI3,TTN,MYL3
Cardiac Hypertrophy Signaling	7.69E-01	1.94E-02		MYL2,MYL3,HSPB1
Oxidative Phosphorylation	7.68E-01	2.47E-02		NDUFA5,NDUFV3
Cardiac β-adrenergic Signaling	7.28E-01	2.33E-02		PPP2R1A,SLC8A1
Serotonin Degradation	6.7E-01	3.85E-02		PECR
Gα12/13 Signaling	6.7E-01	2.13E-02		MYL2,MYL3
Cell Cycle Regulation by BTG Family Proteins	6.56E-01	3.7E-02		PPP2R1A
Inhibition of Angiogenesis by TSP1	6.42E-01	3.57E-02		THBS1
Mechanisms of Viral Exit from Host Cells	6.29E-01	3.45E-02		ACTC1
nNOS Signaling in Neurons	6.29E-01	3.45E-02		PFKM
GABA Receptor Signaling	6.29E-01	3.45E-02		UBC
MSP-RON Signaling Pathway	6.16E-01	3.33E-02		ACTC1
Germ Cell-Sertoli Cell Junction Signaling	5.5E-01	1.75E-02		ACTN2,ACTC1
Sertoli Cell-Sertoli Cell Junction Signaling	5.5E-01	1.75E-02		ACTN2,ACTC1
Role of CHK Proteins in Cell Cycle Checkpoint Control	5.48E-01	2.78E-02		PPP2R1A
Regulation of Cellular Mechanics by Calpain Protease	5.48E-01	2.78E-02		ACTN2
AMPK Signaling	5.34E-01	1.71E-02		PPP2R1A,PFKM
Wnt/β-catenin Signaling	5.34E-01	1.71E-02		PPP2R1A,UBC
Role of PI3K/AKT Signaling in the Pathogenesis of Influenza	5.28E-01	2.63E-02		CRK
PCP pathway	5.1E-01	2.5E-02		HSPB1
Production of Nitric Oxide and Reactive Oxygen Species in Macrophages	5.05E-01	1.63E-02		PPP2R1A,APOA1
PPARα/RXRα Activation	5E-01	1.61E-02		APOA1,ACOX1
Pyridoxal 5'-phosphate Salvage Pathway	4.84E-01	2.33E-02		PNPO
Mitotic Roles of Polo-Like Kinase	4.76E-01	2.27E-02		PPP2R1A
Crosstalk between Dendritic Cells and Natural Killer Cells	4.76E-01	2.27E-02		ACTC1
Thrombin Signaling	4.69E-01	1.53E-02		MYL2,MYL3
Caveolar-mediated Endocytosis Signaling	4.52E-01	2.13E-02		ACTC1
Chemokine Signaling	4.52E-01	2.13E-02		MYL2
Agrin Interactions at Neuromuscular Junction	4.31E-01	2E-02		ACTC1
Angiopoietin Signaling	4.24E-01	1.96E-02		CRK
Dopamine Receptor Signaling	4.11E-01	1.89E-02		PPP2R1A
CTLA4 Signaling in Cytotoxic T Lymphocytes	3.87E-01	1.75E-02		PPP2R1A
Cyclins and Cell Cycle Regulation	3.87E-01	1.75E-02		PPP2R1A
PEDF Signaling	3.81E-01	1.72E-02		SOD2
Bladder Cancer Signaling	3.76E-01	1.69E-02		THBS1
Toll-like Receptor Signaling	3.76E-01	1.69E-02		UBC
HIPPO signaling	3.7E-01	1.67E-02		PPP2R1A
Melanocyte Development and Pigmentation Signaling	3.65E-01	1.64E-02		CRK
FGF Signaling	3.65E-01	1.64E-02		CRK
α-Adrenergic Signaling	3.6E-01	1.61E-02		SLC8A1
PDGF Signaling	3.6E-01	1.61E-02		CRK
Neuregulin Signaling	3.49E-01	1.56E-02		CRK
TR/RXR Activation	3.49E-01	1.56E-02		COL6A3
Virus Entry via Endocytic Pathways	3.44E-01	1.54E-02		ACTC1
Axonal Guidance Signaling	3.34E-01	1.09E-02		MYL2,CRK,MYL3
Protein Ubiquitination Pathway	3.32E-01	1.18E-02		UBC,HSPB1
CDK5 Signaling	3.17E-01	1.41E-02		PPP2R1A
SAPK/JNK Signaling	3.17E-01	1.41E-02		CRK
Chronic Myeloid Leukemia Signaling	3E-01	1.33E-02		CRK
Atherosclerosis Signaling	2.96E-01	1.32E-02		APOA1
D-myo-inositol (1,4,5,6)-Tetrakisphosphate Biosynthesis	2.92E-01	1.3E-02		ATP1A1
D-myo-inositol (3,4,5,6)-tetrakisphosphate Biosynthesis	2.92E-01	1.3E-02		ATP1A1
p53 Signaling	2.84E-01	1.27E-02		THBS1
NGF Signaling	2.84E-01	1.27E-02		CRK
D-myo-inositol-5-phosphate Metabolism	2.74E-01	1.22E-02		ATP1A1
Telomerase Signaling	2.7E-01	1.2E-02		PPP2R1A
p38 MAPK Signaling	2.7E-01	1.2E-02		HSPB1
Synaptic Long Term Depression	2.67E-01	1.19E-02		PPP2R1A
IL-12 Signaling and Production in Macrophages	2.63E-01	1.18E-02		APOA1
Hereditary Breast Cancer Signaling	2.5E-01	1.12E-02		UBC
GNRH Signaling	2.47E-01	1.11E-02		DNM1L
3-phosphoinositide Degradation	2.47E-01	1.11E-02		ATP1A1
p70S6K Signaling	2.44E-01	1.1E-02		PPP2R1A
Insulin Receptor Signaling	2.44E-01	1.1E-02		CRK
Aldosterone Signaling in Epithelial Cells	2.38E-01	1.08E-02		HSPB1
3-phosphoinositide Biosynthesis	2.35E-01	1.06E-02		ATP1A1
Tec Kinase Signaling	2.35E-01	1.06E-02		ACTC1
Granulocyte Adhesion and Diapedesis	2.32E-01	1.05E-02		HSPB1
PI3K/AKT Signaling	2.26E-01	1.03E-02		PPP2R1A
IL-6 Signaling	2.26E-01	1.03E-02		HSPB1
Dopamine-DARPP32 Feedback in cAMP Signaling	2.1E-01	9.71E-03		PPP2R1A
Gap Junction Signaling	1.98E-01	9.26E-03		ACTC1
Upstream Regulators
Upstream Regulator	Molecule Type	p-value of overlap	Target molecules in dataset	Mechanistic Network
MYOCD	transcription regulator	1.08E-08	ACTC1,ACTN2,DES,MYH7,MYL2,TNNC1,TNNT2,TTN
TBX5	transcription regulator	3.38E-08	ACTC1,ACTN2,DES,MYL2,TNNC1,TNNT2,TTN
GATA4	transcription regulator	1.64E-07	ACTC1,ACTN2,DES,MYH7,TNNC1,TNNI3,TNNT2,TTN
HAND2	transcription regulator	5.39E-07	ACTC1,ACTN2,DES,TNNC1,TNNT2,TTN
INSR	kinase	1.40E-05	ACOT13,COL6A3,DECR1,DES,ECI1,FHL1,HADHA,LGALS1,MYH7,PECR,RPS16
NFE2L2	transcription regulator	2.36E-05	ATP1A1,CCT3,CTSD,OAT,PRDX1,RPLP0,RPS16,SOD2,Tpm1,TTR
NOS2	enzyme	3.35E-05	ACTC1,MYH7,MYL2,MYL3,TNNC1,TNNI3,TNNT2
TP53	transcription regulator	7.15E-05	ANXA1,APOA1,CTSD,DBI,DNM1L,FHL1,GPX3,HADHA,HSPB1,NEDD8,OAT,PFKM,SERPINB6,SOD2,TGM2,THBS1,Tpm1,UBC
LPL	enzyme	7.47E-05	ACOX1,APOA1,MYL2,THBS1
APP	other	8.79E-05	ACTN2,DBI,DNM1L,NDUFA5,PGAM1,PRDX5,SOD2,Tpm1,TTR,UBC
IRS1	enzyme	1.68E-04	ACTC1,COL6A3,FHL1,TNNC1,TNNT2,TRIM63
ADRB1	g-protein coupled receptor	2.30E-04	ACTC1,THBS1,Tpm1
HTT	transcription regulator	3.36E-04	ACTN2,APOA1,ATP1A1,COL6A3,FHL1,GPX3,MYL2,PFKM,SOD2,TGM2
MYC	transcription regulator	6.45E-04	ADK,CCT3,COL6A3,HSPB1,LGALS1,LUM,MYH7,OAT,PGAM1,THBS1,TNNI3
MAPT	other	6.56E-04	DBI,DNM1L,NDUFA5,PGAM1,PRDX5,Tpm1,UBC
KMT2D	transcription regulator	6.61E-04	CTSD,ECHDC2,FHL1,TNNC1,TNNT2
HSF2	transcription regulator	6.93E-04	CCT3,CCT8,HSPB1
AHR	ligand-dependent nuclear receptor	8.67E-04	ACOX1,COL6A3,CTSD,MYH7,MYL2,SOD2,THBS1
MYOC	other	9.07E-04	ANXA1,CA2,KLHL41,TRIM63
MAP4K4	kinase	9.22E-04	BCKDHB,HADHA,NDUFA5,PFKM,PGAM1
TDGF1	growth factor	1.15E-03	MYH7,MYL2
YY1	transcription regulator	1.19E-03	ACTC1,CENPE,EEF1B2,TGM2,TNNC1,Tpm1
ALKBH5	enzyme	1.40E-03	CTSD,DNM1L,NONO,RPLP0
PPARD	ligand-dependent nuclear receptor	1.75E-03	ACOX1,APOA1,THBS1,TRIM63,UBC
MEMO1	other	2.12E-03	CA2,CTSD
TTN	kinase	2.12E-03	FHL1,TRIM63
PML	transcription regulator	2.19E-03	ACOX1,APOA1,HSPB1,PRDX1
HSF1	transcription regulator	2.57E-03	CCT3,CCT8,HSPB1,TTR,UBC	5 (2)
NR3C2	ligand-dependent nuclear receptor	3.07E-03	DES,ECHDC2,GPX3,IDH3B
FOXA1	transcription regulator	3.07E-03	ACTC1,ANXA1,NDUFV3,TTR
KLF15	transcription regulator	3.33E-03	ACOX1,DECR1,HADHA
Hmgn3	other	3.36E-03	APOA1,TTR
PSEN1	peptidase	4.55E-03	DBI,DNM1L,NDUFA5,PGAM1,PRDX5,Tpm1,UBC
MEF2A	transcription regulator	5.73E-03	ACTC1,TNNC1
ERBB2	kinase	6.24E-03	CENPE,COL6A3,DECR1,GPX3,GYG1,LUM,THBS1
SREBF1	transcription regulator	6.54E-03	DBI,GPX3,OAT,RPLP0
ATF1	transcription regulator	6.64E-03	SOD2,THBS1
SMARCE1	transcription regulator	6.64E-03	CENPE,CTSD
AR	ligand-dependent nuclear receptor	7.46E-03	CSRP3,DES,DNM1L,MYL3,THBS1,TNNT2
RHOJ	enzyme	7.62E-03	ANXA1,PPP2R1A
TFAM	transcription regulator	8.66E-03	ACOX1,PGAM1
FMOD	other	8.90E-03	LUM
LMCD1	transcription regulator	8.90E-03	TNNC1
JPH2	enzyme	8.90E-03	SLC8A1
NCF2	enzyme	8.90E-03	SOD2
TNNC1	other	8.90E-03	SLC8A1
IVNS1ABP	other	8.90E-03	SOD2
TNNI1	other	8.90E-03	TNNI3
HAT1	enzyme	8.90E-03	CSRP3
TRPC6	ion channel	8.90E-03	MYH7
Bio Functions
Categories	Diseases or Functions Annotation	p-Value	Molecules	# Molecules
Cardiovascular Disease, Organismal Injury and Abnormalities	primary cardiomyopathy	2.56E-15	ACTC1,ACTN2,CSRP3,DES,MYH7,MYL2,MYL3,PFKM,SOD2,TNNC1,TNNI3,TNNT2,TTN	13
Cardiovascular Disease, Organismal Injury and Abnormalities, Skeletal and Muscular Disorders	hypertrophic cardiomyopathy	1.02E-14	ACTC1,ACTN2,CSRP3,FHL1,MYH7,MYL2,MYL3,TNNC1,TNNI3,TNNT2,TRIM63,TTN,TTR	13
Cardiovascular Disease, Hereditary Disorder, Organismal Injury and Abnormalities	familial cardiomyopathy	1.30E-14	ACTC1,ACTN2,CSRP3,DES,MYH7,MYL2,MYL3,TNNC1,TNNI3,TNNT2,TTN	11
Cardiovascular Disease, Organismal Injury and Abnormalities	nonischemic cardiomyopathy	4.08E-14	ACTC1,ACTN2,CSRP3,DES,DNM1L,FHL1,MYH7,MYL2,MYL3,PFKM,SLC8A1,SOD2,TNNC1,TNNI3,TNNT2,TRIM63,TTN,TTR	18
Cardiovascular Disease, Hereditary Disorder, Organismal Injury and Abnormalities, Skeletal and Muscular Disorders	familial hypertrophic cardiomyopathy	5.18E-13	ACTC1,CSRP3,MYH7,MYL2,MYL3,TNNC1,TNNI3,TNNT2,TTN	9
Cardiovascular Disease, Organismal Injury and Abnormalities	cardiomyopathy	2.46E-12	ACTC1,ACTN2,APOA1,CSRP3,DES,DNM1L,FHL1,MYH7,MYL2,MYL3,PFKM,SLC8A1,SOD2,TNNC1,TNNI3,TNNT2,TRIM63,TTN,TTR	19
Cardiovascular Disease, Organismal Injury and Abnormalities	dilated cardiomyopathy	3.65E-12	ACTC1,ACTN2,CSRP3,DES,DNM1L,MYH7,MYL2,MYL3,PFKM,SLC8A1,SOD2,TNNC1,TNNI3,TNNT2,TTN	15
Cardiovascular Disease, Hereditary Disorder, Organismal Injury and Abnormalities	familial dilated cardiomyopathy	9.06E-10	ACTN2,CSRP3,DES,MYH7,TNNI3,TNNT2,TTN	7
Cardiovascular Disease, Developmental Disorder, Organismal Injury and Abnormalities	hypertrophy of heart	1.79E-08	ACTC1,ADK,CSRP3,CTSD,DES,GPX3,MYH7,MYL2,PFKM,SLC8A1,SOD2,TNNC1,TNNT2,Tpm1,TRIM63,TTN	16
Cardiovascular Disease, Organismal Injury and Abnormalities	failure of heart	2.40E-07	ATP1A1,CA2,DES,MYH7,MYL2,PPP2R1A,SLC8A1,TNNC1,TNNI3,TNNT2,TRIM63,TTN	12
Cardiovascular Disease, Organismal Injury and Abnormalities	myocardial dysfunction	4.98E-07	ACTC1,MYH7,PFKM,SLC8A1,TNNC1,TNNI3,TNNT2,Tpm1,TTN	9
Cardiovascular Disease, Organismal Injury and Abnormalities	left ventricular dysfunction	1.04E-06	ACTC1,MYH7,PFKM,SLC8A1,TNNC1,TNNI3,TNNT2,TTN	8
Cardiovascular Disease, Developmental Disorder, Organismal Injury and Abnormalities	hypertrophy of left ventricle	2.58E-06	ACTC1,MYH7,PFKM,SLC8A1,TNNC1,TNNT2,TTN	7
Cardiovascular Disease, Developmental Disorder, Organismal Injury and Abnormalities	hypertrophy of heart chamber	7.19E-06	ACTC1,MYH7,MYL2,PFKM,SLC8A1,TNNC1,TNNT2,TTN	8
Cardiovascular Disease, Organismal Injury and Abnormalities	familial left ventricular myocardial noncompaction	7.36E-06	ACTC1,MYH7,TNNT2	3
Cardiovascular Disease	diastolic dysfunction	4.24E-05	TNNC1,TNNT2,Tpm1,TTN	4
Cardiovascular Disease, Organismal Injury and Abnormalities	fibrosis of heart	7.74E-05	ACTC1,APOA1,CSRP3,DES,SLC8A1,SOD2,TNNI3,TNNT2	8
Cardiovascular Disease, Organismal Injury and Abnormalities	chronic heart failure acute decompensated disease stage heart failure	8.33E-05	TNNI3,TNNT2	2
Cardiovascular Disease, Organismal Injury and Abnormalities	chronic heart failure stable disease stage heart failure	8.33E-05	TNNI3,TNNT2	2
Cardiovascular Disease, Organismal Injury and Abnormalities	diastolic dysfunction of heart	8.54E-05	TNNT2,Tpm1,TTN	3
Cardiovascular Disease, Hereditary Disorder, Organismal Injury and Abnormalities	familial restrictive cardiomyopathy	2.48E-04	TNNI3,TNNT2	2
Cardiovascular Disease, Metabolic Disease, Organismal Injury and Abnormalities	cardiac amyloidosis	4.94E-04	APOA1,TTR	2
Cardiovascular Disease, Cardiovascular System Development and Function, Organ Morphology	dilation of heart	1.16E-03	MYL2,SOD2,TNNI3	3
Cardiovascular Disease, Organismal Injury and Abnormalities	idiopathic dilated cardiomyopathy	1.16E-03	ACTC1,PFKM,SOD2	3
Cardiovascular Disease, Cardiovascular System Development and Function, Organ Morphology	mass of heart	1.19E-03	CSRP3,LUM,PFKM,SOD2,TRIM63,TTN	6
Cardiovascular Disease, Organismal Injury and Abnormalities	arrhythmia	2.56E-03	ACTC1,ATP1A1,DES,SLC8A1,TGM2,TNNT2	6
Cardiovascular Disease	early-onset cardiovascular disorder	3.57E-03	APOA1,LGALS1	2
Cardiovascular Disease, Organismal Injury and Abnormalities, Skeletal and Muscular Disorders	ST-elevation myocardial infarction	6.09E-03	TNNI3,TNNT2	2
Cardiovascular Disease, Organismal Injury and Abnormalities	congestive heart failure	8.91E-03	DES,TNNC1,TNNI3,TNNT2	4
Cardiovascular Disease, Organismal Injury and Abnormalities	advanced chronic heart failure	9.19E-03	TNNC1	1
Cardiovascular Disease, Developmental Disorder, Organismal Injury and Abnormalities	atrial septal defect type 5	9.19E-03	ACTC1	1
Cardiovascular Disease, Hereditary Disorder, Organismal Injury and Abnormalities	dilated cardiomyopathy 1S	9.19E-03	MYH7	1
Cardiovascular Disease, Organismal Injury and Abnormalities	dilated cardiomyopathy 1d	9.19E-03	TNNT2	1
Cardiovascular Disease, Hereditary Disorder, Organismal Injury and Abnormalities	dilated cardiomyopathy 1g	9.19E-03	TTN	1
Cardiovascular Disease, Hereditary Disorder, Organismal Injury and Abnormalities	dilated cardiomyopathy 1i	9.19E-03	DES	1
Cardiovascular Disease, Hereditary Disorder, Organismal Injury and Abnormalities	dilated cardiomyopathy 1m	9.19E-03	CSRP3	1
Cardiovascular Disease, Hereditary Disorder, Organismal Injury and Abnormalities	dilated cardiomyopathy 1z	9.19E-03	TNNC1	1
Cardiovascular Disease, Hereditary Disorder, Organismal Injury and Abnormalities	dilated cardiomyopathy 2a	9.19E-03	TNNI3	1
Cardiovascular Disease, Developmental Disorder, Hereditary Disorder, Organismal Injury and Abnormalities, Skeletal and Muscular Disorders	early-onset myopathy with fatal cardiomyopathy	9.19E-03	TTN	1
Cardiovascular Disease, Hereditary Disorder, Organismal Injury and Abnormalities, Skeletal and Muscular Disorders	familial hypertrophic cardiomyopathy type 1	9.19E-03	MYH7	1
Cardiovascular Disease, Hereditary Disorder, Organismal Injury and Abnormalities, Skeletal and Muscular Disorders	familial hypertrophic cardiomyopathy type 12	9.19E-03	CSRP3	1
Cardiovascular Disease, Hereditary Disorder, Organismal Injury and Abnormalities, Skeletal and Muscular Disorders	familial hypertrophic cardiomyopathy type 13	9.19E-03	TNNC1	1
Cardiovascular Disease, Hereditary Disorder, Organismal Injury and Abnormalities, Skeletal and Muscular Disorders	familial hypertrophic cardiomyopathy type 7	9.19E-03	TNNI3	1
Cardiovascular Disease, Hereditary Disorder, Organismal Injury and Abnormalities, Skeletal and Muscular Disorders	familial hypertrophic cardiomyopathy type 9	9.19E-03	TTN	1
Cardiovascular Disease, Hereditary Disorder, Organismal Injury and Abnormalities, Skeletal and Muscular Disorders	familial hypertrophic cardiomyopathy-10	9.19E-03	MYL2	1
Cardiovascular Disease, Hereditary Disorder, Organismal Injury and Abnormalities, Skeletal and Muscular Disorders	familial hypertrophic cardiomyopathy-11	9.19E-03	ACTC1	1
Cardiovascular Disease, Hereditary Disorder, Organismal Injury and Abnormalities, Skeletal and Muscular Disorders	familial hypertrophic cardiomyopathy-2	9.19E-03	TNNT2	1
Cardiovascular Disease, Hereditary Disorder, Organismal Injury and Abnormalities, Skeletal and Muscular Disorders	familial hypertrophic cardiomyopathy-8	9.19E-03	MYL3	1
Cardiovascular Disease, Hereditary Disorder, Organismal Injury and Abnormalities	familial restrictive cardiomyopathy 1	9.19E-03	TNNI3	1
Cardiovascular Disease, Hereditary Disorder, Organismal Injury and Abnormalities	familial restrictive cardiomyopathy type 3	9.19E-03	TNNT2	1
Cardiovascular Disease, Developmental Disorder, Organismal Injury and Abnormalities	hypertrophy of heart apex	9.19E-03	ACTC1	1
Cardiovascular Disease, Metabolic Disease	hypocholesterolemia	9.19E-03	APOA1	1
Cardiovascular Disease, Metabolic Disease, Organismal Injury and Abnormalities	isolated cardiac amyloidosis	9.19E-03	TTR	1
Cardiovascular Disease, Hereditary Disorder, Organismal Injury and Abnormalities	left ventricular noncompaction type 4	9.19E-03	ACTC1	1
Cardiovascular Disease, Hereditary Disorder, Organismal Injury and Abnormalities	left ventricular noncompaction type 5	9.19E-03	MYH7	1
Cardiovascular Disease, Hereditary Disorder, Organismal Injury and Abnormalities	left ventricular noncompaction type 6	9.19E-03	TNNT2	1
Cardiovascular Disease, Organismal Injury and Abnormalities	mild dilated cardiomyopathy	9.19E-03	TNNT2	1
Cardiovascular Disease, Organismal Injury and Abnormalities	nonfamilial idiopathic dialated cardiomyopathy	9.19E-03	SOD2	1
Cardiovascular Disease, Endocrine System Disorders, Gastrointestinal Disease, Hereditary Disorder, Metabolic Disease	susceptibility to microvascular complications of diabetes type 6	9.19E-03	SOD2	1
Cardiovascular Disease, Organismal Injury and Abnormalities	tachyarrhythmia of heart ventricle	9.19E-03	TNNT2	1
Cardiovascular Disease, Developmental Disorder, Hereditary Disorder, Metabolic Disease, Neurological Disease, Organismal Injury and Abnormalities	transthyretin-related leptomeningeal amyloidosis	9.19E-03	TTR	1
Cardiovascular Disease, Metabolic Disease	hyperlipidemia	1.13E-02	ACOX1,APOA1,CA2	3
Cardiovascular Disease	Infarction	1.17E-02	ANXA1,APOA1,GPX3,HSPB1,TGM2,TNNI3,TNNT2	7
Cardiovascular Disease, Cell Death and Survival, Organismal Injury and Abnormalities	myocardial necrosis	1.29E-02	TNNI3,TNNT2	2
Cardiovascular Disease, Organismal Injury and Abnormalities	arrhythmia of heart ventricle	1.39E-02	ATP1A1,TGM2,TNNT2	3
Cardiovascular Disease, Organismal Injury and Abnormalities, Skeletal and Muscular Disorders	acute myocardial infarction	1.46E-02	APOA1,TNNI3,TNNT2	3
Cardiovascular Disease, Neurological Disease	ischemia of brain	1.46E-02	GPX3,TNNI3,TNNT2	3
Cardiovascular Disease, Organismal Injury and Abnormalities	damage of heart	1.53E-02	ANXA1,HADHA,MYH7	3
Cardiovascular Disease, Organismal Injury and Abnormalities	interstitial fibrosis of heart	1.71E-02	ACTC1,CSRP3	2
Cardiovascular Disease, Developmental Disorder, Hereditary Disorder, Organismal Injury and Abnormalities, Skeletal and Muscular Disorders	digenic midventricular hypertrophic cardiomyopathy	1.83E-02	MYH7	1
Cardiovascular Disease, Developmental Disorder, Organismal Injury and Abnormalities	hypertrophy of atrium	1.83E-02	MYL2	1
Cardiovascular Disease, Organismal Injury and Abnormalities	severe dilated cardiomyopathy	1.83E-02	TNNT2	1
Tox Functions
Categories	Diseases or Functions Annotation	p-Value	Molecules	# Molecules
Cardiac Hypertrophy	hypertrophy of heart	1.79E-08	ACTC1,ADK,CSRP3,CTSD,DES,GPX3,MYH7,MYL2,PFKM,SLC8A1,SOD2,TNNC1,TNNT2,Tpm1,TRIM63,TTN	16
Cardiac Hypertrophy	hypertrophy of left ventricle	2.58E-06	ACTC1,MYH7,PFKM,SLC8A1,TNNC1,TNNT2,TTN	7
Cardiac Hypertrophy	hypertrophy of heart chamber	7.19E-06	ACTC1,MYH7,MYL2,PFKM,SLC8A1,TNNC1,TNNT2,TTN	8
Cardiac Hypertrophy	hypertrophy of heart apex	9.19E-03	ACTC1	1
Cardiac Hypertrophy	digenic midventricular hypertrophic cardiomyopathy	1.83E-02	MYH7	1
Cardiac Hypertrophy	hypertrophy of atrium	1.83E-02	MYL2	1
Cardiac Hypertrophy	hypertrophy of heart cells	7.85E-02	CSRP3,CTSD,GPX3	3
Cardiac Hypertrophy	hypertrophy of cardiac muscle	9.06E-02	ADK,CSRP3,TTN	3
Cardiac Hypertrophy	hypertrophy of cardiomyocytes	5.58E-01	CSRP3	1
Regulator Effects
Networks
ID	Molecules in Network	Score	Focus Molecules	Top Diseases and Functions
1	APOA1,ATF1,CA2,CAPN1,CUL4A,DNM1L,ECI1,FHL1,FIS1,GPX3,HMGCL,HSPB1,LGALS1,MYH7,MYL2,MYOCD,PFKM,Pln,PPP2CB,PPP2R1A,PPP2R2A,PRDX5,SDHB,SLC18A3,SLC8A1,SOD2,TBX5,TDGF1,TGM2,THBS1,TNNC1,TNNI3,TNNT2,TRIM63,TTN	36	22	Cardiovascular Disease, Organismal Injury and Abnormalities, Cardiac Hypertrophy
2	ACOX1,ACSS1,ADK,ATAD2,BPGM,CCT3,CCT8,CDC45,COL6A2,COL6A3,CPOX,E2F1,EIF3G,FAM162A,GOT1,HLTF,IL4,IL13RA1,IRF2BP2,MCM10,MFAP1,MYC,NUPR1,OAT,PGAM1,POLA2,PPM1G,PRDX1,RPS14,RPS16,RTN4IP1,SERPINB6,SRM,STK38,USP36	19	14	Hereditary Disorder, Skeletal and Muscular Disorders, Gastrointestinal Disease
3	ACOT13,ACTN2,ANKRD42,AR,ATP1A1,AZI2,B3GNT2,BCKDHB,CSRP3,CTSD,ECHDC2,EIF2AK1,F13A1,GMFG,IDH3B,IL6,IL1RAPL1,LAX1,LGMN,LILRA5,LUM,NDUFA5,NDUFV3,NONO,NR3C2,PLIN4,PPARG,RABGEF1,SARM1,SOD1,TACC2,TNF,TRPM4,TTR,ZFP64	17	13	Cardiovascular Disease, Organismal Injury and Abnormalities, Skeletal and Muscular Disorders
4	ACTC1,ADH5,ANXA1,ANXA3,API5,CALU,CD3D,CERS6,COX6A2,CRK,DBI,DES,EEF1B2,HADHA,IGF1R,KLHL41,MAPK1,MYL3,MYOC,MYOF,NEDD8,NOS2,NPPC,PECR,PERP,POLH,RBM3,RPL37A,SFXN1,TP53,Tpm1,UBC,UNG,USP14,YY1	17	13	Neurological Disease, Cell-To-Cell Signaling and Interaction, Embryonic Development
5	ABL1,CCNB1,CDKN2C,CENPE,CSF1R,CTTN,DECR1,EDN1,EGF,EPHB2,ERBB2,ERBB3,EWSR1,FGFR2,G3BP1,GH1,GRB2,GYG1,HADHB,JAK2,KRT7,LCK,MET,NCOA3,NTRK1,PARP1,PHLDB1,PIK3CA,PIK3R1,PRKAR1A,PTK2,PTPN11,RPLP0,SHC1,TOP2A	5	5	Cancer, Organismal Injury and Abnormalities, Cell Death and Survival
6	ABCB6,FBXL5,HAGH	2	1	Hereditary Disorder, Metabolic Disease, Dermatological Diseases and Conditions
7	KPNA5,SET,STAT1	2	1	Cellular Development, Cellular Growth and Proliferation, Dermatological Diseases and Conditions
Tox Lists
Ingenuity Toxicity Lists	-log(p-value)	Ratio	Molecules
Cardiac Hypertrophy	7.95E00	4.87E-02	CA2,MYL2,TNNC1,TNNT2,Tpm1,MYH7,TTN,DES,PFKM,GPX3,CTSD,SOD2,TRIM63,ADK,SLC8A1,ACTC1,CSRP3
Cardiac Fibrosis	3.98E00	4.97E-02	SOD2,APOA1,TNNT2,TNNI3,SLC8A1,ACTC1,DES,CSRP3
Oxidative Stress	3.13E00	8.89E-02	GPX3,SOD2,PRDX5,PRDX1
Negative Acute Phase Response Proteins	2.04E00	1E00	APOA1
Cardiac Necrosis/Cell Death	1.79E00	2.69E-02	SOD2,APOA1,SLC8A1,ACTC1,HADHA,HSPB1
Fatty Acid Metabolism	1.74E00	4.92E-02	ACOX1,ECI1,HADHA
Aryl Hydrocarbon Receptor Signaling	1.73E00	3.6E-02	TGM2,CTSD,NEDD8,HSPB1
Mitochondrial Dysfunction	1.49E00	3.05E-02	NDUFA5,SOD2,PRDX5,NDUFV3
Decreases Transmembrane Potential of Mitochondria and Mitochondrial Membrane	1.45E00	3.8E-02	TGM2,SOD2,HSPB1
Renal Inorganic Phosphate Homeostasis (Mouse)	1.44E00	2.5E-01	ATP1A1
Hepatic Fibrosis	1.3E00	3.33E-02	COL6A3,THBS1,LUM
Increases Transmembrane Potential of Mitochondria and Mitochondrial Membrane	1.28E00	5E-02	SOD2,LGALS1
Increases Permeability Transition of Mitochondria and Mitochondrial Membrane	1.2E00	1.43E-01	FAM162A
Renal Proximal Tubule Toxicity Biomarker Panel (Rat)	1.05E00	1E-01	HSPB1
Long-term Renal Injury Anti-oxidative Response Panel (Rat)	1.05E00	1E-01	SOD2
Increases Renal Damage	1.02E00	3.51E-02	THBS1,SLC8A1
Swelling of Mitochondria	1.01E00	9.09E-02	DES
Increases Depolarization of Mitochondria and Mitochondrial Membrane	9.79E-01	8.33E-02	TGM2
Renal Necrosis/Cell Death	9.7E-01	1.69E-02	ATP1A1,SOD2,THBS1,SLC8A1,PFKM,HSPB1
FXR/RXR Activation	9.55E-01	3.23E-02	TTR,APOA1
Positive Acute Phase Response Proteins	9.46E-01	7.69E-02	SOD2
Genes associated with Chronic Allograft Nephropathy (Human)	8.62E-01	6.25E-02	THBS1
LXR/RXR Activation	8.03E-01	2.6E-02	TTR,APOA1
NRF2-mediated Oxidative Stress Response	7.98E-01	2E-02	SOD2,PRDX1,ACTC1
Mechanism of Gene Regulation by Peroxisome Proliferators via PPARα	7.52E-01	2.41E-02	APOA1,ACOX1
Increases Heart Failure	7.35E-01	4.55E-02	TRIM63
Persistent Renal Ischemia-Reperfusion Injury (Mouse)	7.01E-01	4.17E-02	HSPB1
Increases Renal Proliferation	6.63E-01	2.11E-02	PPP2R1A,CRK
PPARα/RXRα Activation	4.96E-01	1.6E-02	APOA1,ACOX1
Acute Renal Failure Panel (Rat)	4.45E-01	2.08E-02	ANXA1
Increases Liver Steatosis	3.81E-01	1.72E-02	ACOT13
TR/RXR Activation	3.49E-01	1.56E-02	COL6A3
TGF-β Signaling	3.35E-01	1.49E-02	UBC
Liver Proliferation	3.32E-01	1.18E-02	THBS1,LGALS1
p53 Signaling	2.81E-01	1.25E-02	THBS1
Molecules
Symbol	Entrez Gene Name	International Protein Index	Networks	Location	Type(s)	Biomarker Application(s)	Drug(s)	Entrez Gene ID for Human	Entrez Gene ID for Mouse	Entrez Gene ID for Rat
ABCA1	ATP-binding cassette, sub-family A (ABC1), member 1	--		Plasma Membrane	transporter		probucol	19	11303	313210
ABCB6	ATP-binding cassette, sub-family B (MDR/TAP), member 6 (Langereis blood group)	--	6	Cytoplasm	transporter			10058	74104	140669
ABCC8	ATP-binding cassette, sub-family C (CFTR/MRP), member 8	--		Plasma Membrane	transporter	efficacy	minoxidil, gliquidone, mitiglinide, tolbutamide, glipizide, glyburide, tolazamide, acetohexamide, chlorpropamide, gliclazide, glimepiride, repaglinide, nateglinide	6833	20927	25559
ABL1	ABL proto-oncogene 1, non-receptor tyrosine kinase	--	5	Nucleus	kinase	efficacy,response to therapy,unspecified application	nilotinib, saracatinib, regorafenib, ponatinib, cyclophosphamide/daunorubicin/imatinib/prednisone/vincristine, imatinib/nilotinib/pegintron, bosutinib, imatinib, temozolomide	25	11350	100909750|311860
ACOT13	acyl-CoA thioesterase 13	IPI00194851	3	Cytoplasm	enzyme			55856	66834	291135
ACOX1	acyl-CoA oxidase 1, palmitoyl	IPI00211510	2	Cytoplasm	enzyme			51	11430	50681
ACSS1	acyl-CoA synthetase short-chain family member 1	--	2	Cytoplasm	enzyme			84532	68738	296259
ACTC1	actin, alpha, cardiac muscle 1	IPI00194087	4	Cytoplasm	enzyme			70	11464	29275
ACTN2	actinin, alpha 2	IPI00363022	3	Nucleus	transcription regulator	unspecified application		88	11472	291245
ADH5	alcohol dehydrogenase 5 (class III), chi polypeptide	--	4	Cytoplasm	enzyme			128	11532	100145871
ADK	adenosine kinase	IPI00214456	2	Nucleus	kinase	unspecified application	pegintron/ribavirin, PEG-interferon alfa-2a/ribavirin, nitazoxanide/peginterferon alfa-2a/ribavirin, interferon alfa-2b/ribavirin, ribavirin	132	11534	25368
ADRB1	adrenoceptor beta 1	--		Plasma Membrane	G-protein coupled receptor	prognosis,unspecified application	articaine/epinephrine, bupivacaine/epinephrine, carteolol, dipivefrin, epinephrine/prilocaine, epinephrine/lidocaine, KUL 7211, myogane, practolol, nebivolol, bopindolol, latanoprost/timolol, bisoprolol/hydrochlorothiazide, isoprenaline, amiodarone, carvedilol, ephedrine, guanethidine, levalbuterol, propranolol, betaxolol, pindolol, esmolol, atenolol, bupranolol, metoprolol, alprenolol, dorzolami…	153	11554	24925
AHR	aryl hydrocarbon receptor	--		Nucleus	ligand-dependent nuclear receptor			196	11622	25690
AJUBA	ajuba LIM protein	--		Nucleus	transcription regulator			84962	16475	85265
AKR1B1	aldo-keto reductase family 1, member B1 (aldose reductase)	--		Cytoplasm	enzyme		sorbinil	231	11677	24192
Akr1b10	aldo-keto reductase family 1, member B10 (aldose reductase)	IPI00364215		Cytoplasm	enzyme				67861	296972|100910708
ALKBH5	AlkB family member 5, RNA demethylase	--		Nucleus	enzyme			54890	268420	303193
ANKRD42	ankyrin repeat domain 42	--	3	Nucleus	transcription regulator			338699	73845	293117
ANXA1	annexin A1	IPI00231615	4	Plasma Membrane	enzyme	diagnosis,prognosis,unspecified application	hydrocortisone, hydrocortisone/prednisone, hydrocortisone/mitoxantrone	301	16952	25380
ANXA3	annexin A3	--	4	Cytoplasm	enzyme	diagnosis,unspecified application		306	11745	25291
API5	apoptosis inhibitor 5	--	4	Cytoplasm	other			8539	11800	362170
APLNR	apelin receptor	--		Plasma Membrane	G-protein coupled receptor			187	23796	83518
APOA1	apolipoprotein A-I	IPI00197703	1	Extracellular Space	transporter	diagnosis,efficacy,unspecified application		335	11806	25081
APP	amyloid beta (A4) precursor protein	--		Plasma Membrane	other	diagnosis,efficacy,unspecified application	bapineuzumab, florbetapir F18, florbetaben F	351	11820	54226
AR	androgen receptor	--	3	Nucleus	ligand-dependent nuclear receptor	diagnosis,disease progression,efficacy	estradiol valerate/testosterone enanthate, estradiol cypionate/testosterone cypionate, BMS-641988, cyproterone acetate/ethinyl estradiol, enzalutamide, 1-testosterone, flutamide/goserelin, nandrolone phenpropionate, drospirenone/ethinyl estradiol, nilutamide, bicalutamide, flutamide, nandrolone decanoate, testosterone cypionate, cyproterone acetate, drospirenone, medroxyprogesterone acetate, oxan…	367	11835	24208
ATAD2	ATPase family, AAA domain containing 2	--	2	Nucleus	enzyme			29028	70472	314993
ATF1	activating transcription factor 1	--	1	Nucleus	transcription regulator			466	11908|100040260	315305
ATP1A1	ATPase, Na+/K+ transporting, alpha 1 polypeptide	IPI00326305	3	Plasma Membrane	transporter		digoxin, trichloromethiazide, ciclopirox olamine, ethacrynic acid, reserpine/trichloromethiazide, bretylium, perphenazine, ouabain, digitoxin	476	11928	24211
ATP1A2	ATPase, Na+/K+ transporting, alpha 2 polypeptide	--		Plasma Membrane	transporter		digoxin, ethacrynic acid, perphenazine	477	98660	24212
AZI2	5-azacytidine induced 2	--	3	Cytoplasm	other			64343	27215	316051
B3GNT2	UDP-GlcNAc:betaGal beta-1,3-N-acetylglucosaminyltransferase 2	--	3	Cytoplasm	enzyme			10678	53625	305571
BAX	BCL2-associated X protein	--		Cytoplasm	transporter	efficacy,prognosis,unspecified application		581	12028	24887
BCKDHB	branched chain keto acid dehydrogenase E1, beta polypeptide	IPI00201636	3	Cytoplasm	enzyme			594	12040	29711
BCKDK	branched chain ketoacid dehydrogenase kinase	--		Cytoplasm	kinase			10295	12041	29603
BPGM	2,3-bisphosphoglycerate mutase	IPI00421497	2	Extracellular Space	phosphatase			669	12183	296973
CA2	carbonic anhydrase II	IPI00230787	1	Cytoplasm	enzyme	diagnosis,unspecified application	ethoxyzolamide, dichlorphenamide, phentermine/topiramate, brimonidine/brinzolamide, methazolamide, diazoxide, hydrochlorothiazide, acetazolamide, trichloromethiazide, dorzolamide, chlorothiazide, dorzolamide/timolol, brinzolamide, chlorothiazide/reserpine, quinethazone, chlorthalidone, benzthiazide, sulfacetamide, topiramate	760	12349	54231
CALU	calumenin	--	4	Cytoplasm	other			813	12321	64366
CAPN1	calpain 1, (mu/I) large subunit	--	1	Cytoplasm	peptidase			823	12333	29153
CCNB1	cyclin B1	--	5	Cytoplasm	kinase			891	268697|434175	25203
CCT3	chaperonin containing TCP1, subunit 3 (gamma)	IPI00372388	2	Cytoplasm	other			7203	12462	295230
CCT8	chaperonin containing TCP1, subunit 8 (theta)	IPI00370815	2	Cytoplasm	enzyme			10694	12469	288305
CD3D	CD3d molecule, delta (CD3-TCR complex)	--	4	Plasma Membrane	transmembrane receptor		blinatumomab	915	12500	25710
CDC45	cell division cycle 45	--	2	Nucleus	other			8318	12544	287961
CDKN2C	cyclin-dependent kinase inhibitor 2C (p18, inhibits CDK4)	--	5	Nucleus	transcription regulator			1031	12580	54238
CEBPA	CCAAT/enhancer binding protein (C/EBP), alpha	--		Nucleus	transcription regulator	diagnosis,disease progression,prognosis		1050	12606	24252
CENPE	centromere protein E, 312kDa	IPI00373433	5	Nucleus	other			1062	229841	362044
CERS6	ceramide synthase 6	--	4	Nucleus	transcription regulator			253782	241447	366065
COL6A2	collagen, type VI, alpha 2	--	2	Extracellular Space	other		collagenase clostridium histolyticum	1292	12834	361821
COL6A3	collagen, type VI, alpha 3	IPI00565677	2	Extracellular Space	other		collagenase clostridium histolyticum	1293	12835	367313
COX6A2	cytochrome c oxidase subunit VIa polypeptide 2	--	4	Cytoplasm	enzyme			1339	12862	25278
CPOX	coproporphyrinogen oxidase	--	2	Cytoplasm	enzyme			1371	12892	304024
CPQ	carboxypeptidase Q	IPI00758468		Extracellular Space	peptidase			10404	54381	58952
CREM	cAMP responsive element modulator	--		Nucleus	transcription regulator			1390	12916	25620
CRK	v-crk avian sarcoma virus CT10 oncogene homolog	IPI00211893	4	Cytoplasm	other			1398	12928	54245
CSF1R	colony stimulating factor 1 receptor	--	5	Plasma Membrane	kinase	prognosis	nilotinib, sunitinib, pazopanib	1436	12978	307403
CSRP3	cysteine and glycine-rich protein 3 (cardiac LIM protein)	IPI00198497	3	Nucleus	other			8048	13009	117505
CTSD	cathepsin D	IPI00389830	3	Cytoplasm	peptidase	diagnosis,unspecified application		1509	13033	171293
CTTN	cortactin	--	5	Plasma Membrane	other	efficacy		2017	13043	60465
CUL4A	cullin 4A	--	1	Nucleus	other			8451	99375	361181
CYBA	cytochrome b-245, alpha polypeptide	--		Cytoplasm	enzyme			1535	13057	79129
DBI	diazepam binding inhibitor (GABA receptor modulator, acyl-CoA binding protein)	IPI00231069	4	Cytoplasm	other			1622	13167	25045
DECR1	2,4-dienoyl CoA reductase 1, mitochondrial	IPI00213659	5	Cytoplasm	enzyme	unspecified application		1666	67460	117543
DES	desmin	IPI00421517	4	Cytoplasm	other			1674	13346	64362
DNM1L	dynamin 1-like	IPI00193568	1	Cytoplasm	enzyme			10059	74006	114114
DYRK1B	dual-specificity tyrosine-(Y)-phosphorylation regulated kinase 1B	--		Nucleus	kinase			9149	13549	308468
E2F1	E2F transcription factor 1	--	2	Nucleus	transcription regulator	disease progression,prognosis		1869	13555	399489
ECHDC2	enoyl CoA hydratase domain containing 2	IPI00557879	3	Other	other			55268	52430	298381
ECI1	enoyl-CoA delta isomerase 1	IPI00215574	1	Cytoplasm	enzyme			1632	13177	29740
EDN1	endothelin 1	--	5	Extracellular Space	cytokine	diagnosis,efficacy,prognosis,unspecified application		1906	13614	24323
EEF1B2	eukaryotic translation elongation factor 1 beta 2	IPI00476899	4	Cytoplasm	translation regulator			1933	55949	363241
EGF	epidermal growth factor	--	5	Extracellular Space	growth factor	diagnosis,efficacy,response to therapy,unspecified application		1950	13645	25313
EIF2AK1	eukaryotic translation initiation factor 2-alpha kinase 1	--	3	Cytoplasm	kinase			27102	15467	27137
EIF3G	eukaryotic translation initiation factor 3, subunit G	--	2	Cytoplasm	other			8666	53356	298700
EIF4E	eukaryotic translation initiation factor 4E	--		Cytoplasm	translation regulator	prognosis		1977	13684	117045
ELK1	ELK1, member of ETS oncogene family	--		Nucleus	transcription regulator			2002	13712	314436
EPHB2	EPH receptor B2	--	5	Plasma Membrane	kinase	unspecified application		2048	13844	313633
ERBB2	erb-b2 receptor tyrosine kinase 2	--	5	Plasma Membrane	kinase	diagnosis,disease progression,efficacy,prognosis,safety	trastuzumab, BMS-599626, varlitinib, XL647, CP-724,714, afatinib, pertuzumab, sapitinib, trastuzumab emtansine, lapatinib/pazopanib, lapatinib/letrozole, paclitaxel/trastuzumab, capecitabine/lapatinib, cyclophosphamide/docetaxel/epirubicin/5-fluorouracil/trastuzumab, docetaxel/trastuzumab, paclitaxel/pertuzumab/trastuzumab, trastuzumab/vinorelbine, capecitabine/trastuzumab, lapatinib/paclitaxel, …	2064	13866	24337
ERBB3	erb-b2 receptor tyrosine kinase 3	--	5	Plasma Membrane	kinase	efficacy,prognosis,safety	sapitinib	2065	13867	29496
ESRRA	estrogen-related receptor alpha	--		Nucleus	ligand-dependent nuclear receptor	diagnosis		2101
Esrra	estrogen related receptor, alpha	--		Nucleus	transcription regulator				26379	293701
EWSR1	EWS RNA-binding protein 1	--	5	Nucleus	other			2130
F13A1	coagulation factor XIII, A1 polypeptide	--	3	Extracellular Space	enzyme			2162	74145	60327
FAM162A	family with sequence similarity 162, member A	IPI00608138	2	Cytoplasm	other			26355	70186	360721
FAS	Fas cell surface death receptor	--		Plasma Membrane	transmembrane receptor	diagnosis,disease progression,efficacy		355	14102	246097
FBXL5	F-box and leucine-rich repeat protein 5	--	6	Cytoplasm	enzyme			26234	242960	305424
FGFR2	fibroblast growth factor receptor 2	--	5	Plasma Membrane	kinase	diagnosis,response to therapy	nintedanib, regorafenib, dexamethasone/thalidomide, bortezomib/dexamethasone/thalidomide, rituximab/thalidomide, bortezomib/thalidomide, prednisone/thalidomide, thalidomide, palifermin	2263	14183	25022
FHL1	four and a half LIM domains 1	IPI00421563	1	Cytoplasm	other			2273	14199	25177
FHOD1	formin homology 2 domain containing 1	--		Cytoplasm	other			29109
FIS1	fission 1 (mitochondrial outer membrane) homolog (S. cerevisiae)	--	1	Cytoplasm	other			51024	66437	288584
FMOD	fibromodulin	--		Extracellular Space	other			2331	14264	64507
FOXA1	forkhead box A1	--		Nucleus	transcription regulator	disease progression		3169	15375	25098
G3BP1	GTPase activating protein (SH3 domain) binding protein 1	IPI00193648	5	Nucleus	enzyme			10146	27041	171092
GAA	glucosidase, alpha; acid	--		Cytoplasm	enzyme	diagnosis	miglitol, acarbose	2548	14387	367562
GATA4	GATA binding protein 4	--		Nucleus	transcription regulator			2626	14463	54254
GH1	growth hormone 1	--	5	Extracellular Space	growth factor	efficacy,safety		2688
GMFG	glia maturation factor, gamma	--	3	Cytoplasm	growth factor			9535	100040018|63986	113940
GOT1	glutamic-oxaloacetic transaminase 1, soluble	--	2	Cytoplasm	enzyme			2805	14718	24401
GPX1	glutathione peroxidase 1	--		Cytoplasm	enzyme	diagnosis,efficacy		2876	14775	24404
GPX3	glutathione peroxidase 3 (plasma)	IPI00476458	1	Extracellular Space	enzyme	unspecified application		2878	14778	64317
GRB2	growth factor receptor-bound protein 2	--	5	Cytoplasm	other			2885	14784	81504
GYG1	glycogenin 1	IPI00230902	5	Cytoplasm	enzyme			2992	27357	81675
HADHA	hydroxyacyl-CoA dehydrogenase/3-ketoacyl-CoA thiolase/enoyl-CoA hydratase (trifunctional protein), alpha subunit	IPI00212622	4	Cytoplasm	enzyme	unspecified application		3030	97212	170670
HADHB	hydroxyacyl-CoA dehydrogenase/3-ketoacyl-CoA thiolase/enoyl-CoA hydratase (trifunctional protein), beta subunit	--	5	Cytoplasm	enzyme	unspecified application		3032	623031|231086	171155
HAGH	hydroxyacylglutathione hydrolase	IPI00944224	6	Cytoplasm	enzyme			3029	14651	24439
HAND2	heart and neural crest derivatives expressed 2	--		Nucleus	transcription regulator			9464	15111	64637
HAT1	histone acetyltransferase 1	--		Nucleus	enzyme			8520	107435	296501
HLTF	helicase-like transcription factor	--	2	Nucleus	transcription regulator	diagnosis		6596	20585	295568
HMGCL	3-hydroxymethyl-3-methylglutaryl-CoA lyase	--	1	Cytoplasm	enzyme			3155	15356	79238
Hmgn3	high mobility group nucleosomal binding domain 3	--		Nucleus	other				94353
HSD11B1	hydroxysteroid (11-beta) dehydrogenase 1	--		Cytoplasm	enzyme			3290	15483	25116
HSF1	heat shock transcription factor 1	--		Nucleus	transcription regulator			3297	15499	79245
HSF2	heat shock transcription factor 2	--		Nucleus	transcription regulator			3298	15500	64441
HSPB1	heat shock 27kDa protein 1	IPI00201586	1	Cytoplasm	other	diagnosis,efficacy		3315	15507	24471
HTT	huntingtin	--		Cytoplasm	transcription regulator	unspecified application		3064	15194	29424
IDH3B	isocitrate dehydrogenase 3 (NAD+) beta	IPI00357924	3	Cytoplasm	enzyme			3420	170718	94173
IFNLR1	interferon, lambda receptor 1	--		Plasma Membrane	transmembrane receptor			163702	242700	362628
IGF1R	insulin-like growth factor 1 receptor	--	4	Plasma Membrane	transmembrane receptor	diagnosis,efficacy,prognosis	linsitinib, cixutumumab, ganitumab, AVE1642, BIIB022, IGF1, ceritinib	3480	16001	25718
IGFBP7	insulin-like growth factor binding protein 7	--		Extracellular Space	transporter			3490	29817	289560
IL4	interleukin 4	--	2	Extracellular Space	cytokine	diagnosis,disease progression,efficacy,prognosis,response to therapy,unspecified application		3565	16189	287287
IL6	interleukin 6	--	3	Extracellular Space	cytokine	diagnosis,disease progression,efficacy,prognosis,response to therapy,safety,unspecified application	tocilizumab, siltuximab	3569	16193	24498
IL13RA1	interleukin 13 receptor, alpha 1	--	2	Plasma Membrane	transmembrane receptor		cintredekin besudotox	3597	16164	100360218|252963
IL1RAPL1	interleukin 1 receptor accessory protein-like 1	--	3	Plasma Membrane	transmembrane receptor			11141	331461	317553
INSR	insulin receptor	--		Plasma Membrane	kinase	prognosis	insulin detemir, INS, canakinumab/INS, insulin aspart/insulin detemir, ceritinib, insulin glargine/insulin lispro, insulin aspart, insulin glulisine, insulin lispro, insulin glargine, protamine zinc insulin	3643	16337	24954
IRF2BP2	interferon regulatory factor 2 binding protein 2	--	2	Nucleus	transcription regulator			359948	270110	679357
IRS1	insulin receptor substrate 1	--		Cytoplasm	enzyme	efficacy		3667	16367	25467
IRX4	iroquois homeobox 4	--		Nucleus	transcription regulator			50805	50916	306655
IVNS1ABP	influenza virus NS1A binding protein	--		Nucleus	other			10625	117198	289089
JAK2	Janus kinase 2	--	5	Cytoplasm	kinase	efficacy,prognosis	tofacitinib, ruxolitinib	3717	16452	24514
JPH2	junctophilin 2	--		Cytoplasm	enzyme			57158	59091	296345
KLF15	Kruppel-like factor 15	--		Nucleus	transcription regulator			28999	66277	85497
KLHL41	kelch-like family member 41	IPI00190417	4	Cytoplasm	other			10324	228003	117537
KMT2D	lysine (K)-specific methyltransferase 2D	--		Nucleus	transcription regulator			8085	381022	100362634
KPNA5	karyopherin alpha 5 (importin alpha 6)	IPI00371863	7	Cytoplasm	other	unspecified application		3841		294392
KRIT1	KRIT1, ankyrin repeat containing	--		Plasma Membrane	other			889	79264	362317
KRT7	keratin 7, type II	--	5	Cytoplasm	other			3855	110310	300242
LAX1	lymphocyte transmembrane adaptor 1	--	3	Cytoplasm	other			54900	240754	498232
LCK	LCK proto-oncogene, Src family tyrosine kinase	--	5	Cytoplasm	kinase	diagnosis	dasatinib, pazopanib, nintedanib	3932	16818	313050
LGALS1	lectin, galactoside-binding, soluble, 1	IPI00231275	1	Extracellular Space	other	diagnosis,prognosis		3956	16852	56646
LGMN	legumain	--	3	Cytoplasm	peptidase			5641	19141	63865
LILRA5	leukocyte immunoglobulin-like receptor, subfamily A (with TM domain), member 5	--	3	Plasma Membrane	other			353514	232801	691533
LMCD1	LIM and cysteine-rich domains 1	--		Cytoplasm	transcription regulator	unspecified application		29995	30937	494021
LPL	lipoprotein lipase	--		Cytoplasm	enzyme	efficacy,unspecified application	atorvastatin/niacin, nicotinic acid/pioglitazone, nicotinic acid, tyloxapol, lovastatin/niacin	4023	16956	24539
LUM	lumican	IPI00206403	3	Extracellular Space	other			4060	17022	81682
MAP4K4	mitogen-activated protein kinase kinase kinase kinase 4	--		Cytoplasm	kinase			9448	26921	301363
MAPK1	mitogen-activated protein kinase 1	--	4	Cytoplasm	kinase	efficacy	ARRY-438162	5594	26413	116590
MAPK14	mitogen-activated protein kinase 14	--		Cytoplasm	kinase		talmapimod, RO-3201195	1432	26416	81649
MAPT	microtubule-associated protein tau	--		Plasma Membrane	other	diagnosis,efficacy,unspecified application		4137	17762	29477
MCM10	minichromosome maintenance complex component 10	--	2	Nucleus	other			55388	70024	307126
ME3	malic enzyme 3, NADP(+)-dependent, mitochondrial	IPI00870055		Cytoplasm	enzyme			10873	109264	361602
MED1	mediator complex subunit 1	--		Nucleus	transcription regulator			5469	19014	497991
MEF2A	myocyte enhancer factor 2A	--		Nucleus	transcription regulator			4205	17258	309957
MEF2C	myocyte enhancer factor 2C	--		Nucleus	transcription regulator	unspecified application		4208	17260	499497
MEMO1	mediator of cell motility 1	--		Cytoplasm	other			51072	76890	298787
MET	MET proto-oncogene, receptor tyrosine kinase	--	5	Plasma Membrane	kinase	diagnosis,disease progression,efficacy,prognosis,response to therapy,unspecified application	crizotinib, tivantinib, cabozantinib, INC280, cabozantinib/erlotinib	4233	17295	24553
MFAP1	microfibrillar-associated protein 1	--	2	Extracellular Space	other			4236	67532|100034361	499878
mir-23	microRNA 23a	--		Cytoplasm	microRNA	unspecified application		407010|407011	387217|387216	100314228|100314002
mir-208	microRNA 208a	--		Cytoplasm	microRNA	unspecified application		100126336|406990	387204|100124433	100526565|100526635|100314162
MSTN	myostatin	--		Extracellular Space	growth factor		stamulumab	2660	17700	29152
MYC	v-myc avian myelocytomatosis viral oncogene homolog	--	2	Nucleus	transcription regulator	diagnosis,efficacy,prognosis,response to therapy,unspecified application		4609	17869	24577
MYH6	myosin, heavy chain 6, cardiac muscle, alpha	--		Cytoplasm	enzyme			4624	17888	29556
MYH7	myosin, heavy chain 7, cardiac muscle, beta	IPI00189811	1	Cytoplasm	enzyme	unspecified application		4625	140781	29557
MYL2	myosin, light chain 2, regulatory, cardiac, slow	IPI00214000	1	Cytoplasm	other	diagnosis		4633	17906	363925
MYL3	myosin, light chain 3, alkali; ventricular, skeletal, slow	IPI00231788	4	Cytoplasm	other			4634	17897	24585
MYOC	myocilin, trabecular meshwork inducible glucocorticoid response	--	4	Cytoplasm	other			4653	17926	81523
MYOCD	myocardin	--	1	Nucleus	transcription regulator			93649	214384	246297
MYOD1	myogenic differentiation 1	--		Nucleus	transcription regulator	prognosis		4654	17927	337868
MYOF	myoferlin	--	4	Nucleus	other			26509	226101	309499
NCAM1	neural cell adhesion molecule 1	--		Plasma Membrane	other	efficacy,prognosis	BB-10901	4684	17967	24586
NCF2	neutrophil cytosolic factor 2	--		Cytoplasm	enzyme			4688	17970	364018
NCOA3	nuclear receptor coactivator 3	--	5	Nucleus	transcription regulator	efficacy,prognosis		8202	17979	84584
NDUFA5	NADH dehydrogenase (ubiquinone) 1 alpha subcomplex, 5	IPI00231997	3	Cytoplasm	enzyme			4698	68202	25488
NDUFAF3	NADH dehydrogenase (ubiquinone) complex I, assembly factor 3	--		Nucleus	other			25915	66706	56769
NDUFV3	NADH dehydrogenase (ubiquinone) flavoprotein 3, 10kDa	IPI00390362	3	Cytoplasm	enzyme			4731	78330	64539
NEDD8	neural precursor cell expressed, developmentally down-regulated 8	IPI00196202	4	Nucleus	enzyme			4738	18002	25490
NFE2L2	nuclear factor, erythroid 2-like 2	--		Nucleus	transcription regulator	efficacy		4780	18024	83619
NONO	non-POU domain containing, octamer-binding	IPI00205912	3	Nucleus	other			4841	53610	317259
NOS2	nitric oxide synthase 2, inducible	--	4	Cytoplasm	enzyme	diagnosis	pimagedine, triflusal, GW 273629, targinine	4843	18126	24599|497963
NOXO1	NADPH oxidase organizer 1	--		Plasma Membrane	other		ecabet	124056	71893	302976
NPPC	natriuretic peptide C	--	4	Extracellular Space	other			4880	18159	114593
NR3C2	nuclear receptor subfamily 3, group C, member 2	--	3	Nucleus	ligand-dependent nuclear receptor		fludrocortisone, drospirenone/ethinyl estradiol, hydrochlorothiazide/spironolactone, fludrocortisone acetate, drospirenone, spironolactone, eplerenone, progesterone	4306	110784	25672
NTRK1	neurotrophic tyrosine kinase, receptor, type 1	--	5	Plasma Membrane	kinase		regorafenib	4914	18211	59109
NUPR1	nuclear protein, transcriptional regulator, 1	--	2	Nucleus	transcription regulator			26471	56312	113900|100912108
OAT	ornithine aminotransferase	IPI00193279	2	Cytoplasm	enzyme			4942	18242	64313
PARK7	parkinson protein 7	--		Nucleus	enzyme	diagnosis		11315	57320	117287
PARP1	poly (ADP-ribose) polymerase 1	--	5	Nucleus	enzyme	diagnosis,efficacy,prognosis	veliparib, olaparib, INO-1001	142	11545	25591
PECR	peroxisomal trans-2-enoyl-CoA reductase	IPI00326195	4	Cytoplasm	enzyme			55825	111175	113956
PERP	PERP, TP53 apoptosis effector	--	4	Plasma Membrane	other			64065	64058	292949
PFKM	phosphofructokinase, muscle	IPI00231293	1	Cytoplasm	kinase	unspecified application		5213	18642	65152
PGAM1	phosphoglycerate mutase 1 (brain)	IPI00421428	2	Cytoplasm	phosphatase			5223	18648	24642
PHLDB1	pleckstrin homology-like domain, family B, member 1	--	5	Cytoplasm	other			23187	102693	171434
PIK3CA	phosphatidylinositol-4,5-bisphosphate 3-kinase, catalytic subunit alpha	--	5	Cytoplasm	kinase	efficacy,prognosis,response to therapy	SF 1126, PX-866, dactolisib, GDC-0941, buparlisib, XL147	5290	18706	170911
PIK3R1	phosphoinositide-3-kinase, regulatory subunit 1 (alpha)	--	5	Cytoplasm	kinase			5295	18708	25513
PLIN4	perilipin 4	--	3	Cytoplasm	other			729359	57435	363331
Pln	phospholamban	--	1	Cytoplasm	other				18821	64672
PLTP	phospholipid transfer protein	--		Extracellular Space	enzyme			5360	18830	296371
PML	promyelocytic leukemia	--		Nucleus	transcription regulator		arsenic trioxide	5371	18854	315713
PNPLA2	patatin-like phospholipase domain containing 2	--		Cytoplasm	enzyme			57104	66853	100911615|361676
PNPO	pyridoxamine 5'-phosphate oxidase	IPI00212603		Cytoplasm	enzyme	unspecified application		55163	103711	64533
POLA2	polymerase (DNA directed), alpha 2, accessory subunit	--	2	Nucleus	enzyme			23649	18969	85242
POLH	polymerase (DNA directed), eta	--	4	Nucleus	enzyme			5429	80905	316235
POU2F1	POU class 2 homeobox 1	--		Nucleus	transcription regulator			5451	18986	171068
PPARA	peroxisome proliferator-activated receptor alpha	--		Nucleus	ligand-dependent nuclear receptor	diagnosis	choline fenofibrate, aleglitazar, choline fenofibrate/simvastatin, ezetimibe/fenofibrate, fenofibrate/simvastatin, NS-220, tesaglitazar, bezafibrate, clofibrate, fenofibrate, docosahexaenoic acid, gemfibrozil	5465	19013	25747
PPARD	peroxisome proliferator-activated receptor delta	--		Nucleus	ligand-dependent nuclear receptor	diagnosis	treprostinil, icosapent, GW501516, bezafibrate	5467	19015	25682
PPARG	peroxisome proliferator-activated receptor gamma	--	3	Nucleus	ligand-dependent nuclear receptor	diagnosis,efficacy,unspecified application	icosapent, amlodipine/telmisartan, aleglitazar, aspirin/dipyridamole/telmisartan, clopidogrel/telmisartan, glimepiride/rosiglitazone, nicotinic acid/pioglitazone, alogliptin/pioglitazone, rosiglitazone, farglitazar, sulfasalazine, pioglitazone, telmisartan, tesaglitazar, troglitazone, hydrochlorothiazide/telmisartan, balsalazide, mesalamine, bezafibrate	5468	19016	25664
PPARGC1A	peroxisome proliferator-activated receptor gamma, coactivator 1 alpha	--		Nucleus	transcription regulator	diagnosis,efficacy		10891	19017	83516
PPM1G	protein phosphatase, Mg2+/Mn2+ dependent, 1G	--	2	Nucleus	phosphatase			5496	14208	259229
PPP2CB	protein phosphatase 2, catalytic subunit, beta isozyme	--	1	Cytoplasm	phosphatase			5516	19053	24673
PPP2R1A	protein phosphatase 2, regulatory subunit A, alpha	IPI00365423	1	Cytoplasm	phosphatase			5518	51792	117281
PPP2R2A	protein phosphatase 2, regulatory subunit B, alpha	--	1	Cytoplasm	phosphatase			5520	71978	117104
PRDX1	peroxiredoxin 1	IPI00211779	2	Cytoplasm	enzyme	diagnosis		5052	18477	117254|100363379
PRDX5	peroxiredoxin 5	IPI00205745	1	Cytoplasm	enzyme	unspecified application	auranofin	25824	54683	113898
PRKAA1	protein kinase, AMP-activated, alpha 1 catalytic subunit	--		Cytoplasm	kinase		phenformin	5562	105787	65248
PRKAA2	protein kinase, AMP-activated, alpha 2 catalytic subunit	--		Cytoplasm	kinase			5563	108079	78975
PRKAR1A	protein kinase, cAMP-dependent, regulatory, type I, alpha	--	5	Cytoplasm	kinase			5573	19084	25725
PRKRA	protein kinase, interferon-inducible double stranded RNA dependent activator	--		Cytoplasm	other			8575	23992	311130
PRR13	proline rich 13	--		Nucleus	other			54458
PSEN1	presenilin 1	--		Plasma Membrane	peptidase	diagnosis,unspecified application	tarenflurbil	5663	19164	29192
PTEN	phosphatase and tensin homolog	--		Cytoplasm	phosphatase	diagnosis,disease progression,efficacy,prognosis,response to therapy		5728	19211	50557
PTGES	prostaglandin E synthase	--		Cytoplasm	enzyme	prognosis		9536	64292	59103
PTK2	protein tyrosine kinase 2	--	5	Cytoplasm	kinase	diagnosis,disease progression,efficacy,prognosis		5747	14083	25614
PTPN11	protein tyrosine phosphatase, non-receptor type 11	--	5	Cytoplasm	phosphatase			5781	19247	25622
RABGEF1	RAB guanine nucleotide exchange factor (GEF) 1	--	3	Cytoplasm	other			27342	56715	360797
RBM3	RNA binding motif (RNP1, RRM) protein 3	--	4	Cytoplasm	other			5935	100043257|19652	114488
RGS4	regulator of G-protein signaling 4	--		Cytoplasm	other			5999	19736	29480
RHOJ	ras homolog family member J	--		Cytoplasm	enzyme			57381	80837	299145
RPL37A	ribosomal protein L37a	--	4	Cytoplasm	other			6168	19981	100361520
RPLP0	ribosomal protein, large, P0	IPI00200147	5	Cytoplasm	other			6175	11837|667618	64205
RPS14	ribosomal protein S14	IPI00201500	2	Cytoplasm	translation regulator			6208	20044	29284
RPS16	ribosomal protein S16	IPI00421451	2	Cytoplasm	other			6217	20055	140655
RTN4	reticulon 4	--		Cytoplasm	other	diagnosis		57142	68585	83765
RTN4IP1	reticulon 4 interacting protein 1	IPI00361504	2	Cytoplasm	enzyme			84816	170728	309912
SARM1	sterile alpha and TIR motif containing 1	--	3	Plasma Membrane	transmembrane receptor			23098	237868	287545
SDC1	syndecan 1	--		Plasma Membrane	enzyme	efficacy		6382	20969	25216
SDHB	succinate dehydrogenase complex, subunit B, iron sulfur (Ip)	--	1	Cytoplasm	enzyme			6390	67680	298596
SERPINB6	serpin peptidase inhibitor, clade B (ovalbumin), member 6	IPI00782070	2	Cytoplasm	other			5269	20719	291085
SET	SET nuclear proto-oncogene	--	7	Nucleus	phosphatase	prognosis		6418	671392|56086	307947
SFXN1	sideroflexin 1	--	4	Cytoplasm	transporter			94081	14057	364678
SHC1	SHC (Src homology 2 domain containing) transforming protein 1	--	5	Cytoplasm	kinase			6464	20416	85385
SLC18A3	solute carrier family 18 (vesicular acetylcholine transporter), member 3	--	1	Plasma Membrane	transporter			6572	20508	60422
SLC27A1	solute carrier family 27 (fatty acid transporter), member 1	--		Plasma Membrane	transporter			376497	26457	94172
SLC8A1	solute carrier family 8 (sodium/calcium exchanger), member 1	IPI00206113	1	Plasma Membrane	transporter		icosapent	6546	20541	29715
SLC9A1	solute carrier family 9, subfamily A (NHE1, cation proton antiporter 1), member 1	--		Plasma Membrane	ion channel		amiloride, amiloride/hydrochlorothiazide	6548	20544	24782
SMARCE1	SWI/SNF related, matrix associated, actin dependent regulator of chromatin, subfamily e, member 1	--		Nucleus	transcription regulator			6605	57376	303518
SOD1	superoxide dismutase 1, soluble	--	3	Cytoplasm	enzyme	unspecified application		6647	667310|20655	24786
SOD2	superoxide dismutase 2, mitochondrial	IPI00211593	1	Cytoplasm	enzyme	diagnosis,unspecified application		6648	20656	24787
SP3	Sp3 transcription factor	--		Nucleus	transcription regulator			6670	20687	367846
SREBF1	sterol regulatory element binding transcription factor 1	--		Nucleus	transcription regulator	diagnosis		6720	20787	78968
SRM	spermidine synthase	--	2	Cytoplasm	enzyme			6723	20810	84596|100912604
STAT1	signal transducer and activator of transcription 1, 91kDa	--	7	Nucleus	transcription regulator	diagnosis,efficacy,prognosis,response to therapy		6772	20846	25124
STAT5B	signal transducer and activator of transcription 5B	--		Nucleus	transcription regulator	response to therapy		6777	20851	25126
STK38	serine/threonine kinase 38	--	2	Nucleus	kinase			11329	106504
STK17A	serine/threonine kinase 17a	--		Nucleus	kinase			9263
TACC2	transforming, acidic coiled-coil containing protein 2	--	3	Nucleus	other	diagnosis		10579	57752	309025
TARBP2	TAR (HIV-1) RNA binding protein 2	--		Nucleus	other			6895	21357	363006
TBX5	T-box 5	--	1	Nucleus	transcription regulator			6910	21388	304514
TDGF1	teratocarcinoma-derived growth factor 1	--	1	Extracellular Space	growth factor	diagnosis		6997	620395|21667	680246
TFAM	transcription factor A, mitochondrial	--		Cytoplasm	transcription regulator			7019	21780	83474
TGM2	transglutaminase 2	IPI00205135	1	Cytoplasm	enzyme			7052	21817	56083
THBS1	thrombospondin 1	IPI00422076	1	Extracellular Space	other	diagnosis,efficacy		7057	21825	445442
THRA	thyroid hormone receptor, alpha	--		Nucleus	ligand-dependent nuclear receptor		3,5-diiodothyropropionic acid, denosumab/levothyroxine, amiodarone, levothyroxine, dextrothyroxine, L-triiodothyronine	7067	21833	81812
TNF	tumor necrosis factor	--	3	Extracellular Space	cytokine	diagnosis,disease progression,efficacy,prognosis,response to therapy,safety,unspecified application	adalimumab, etanercept, infliximab, certolizumab, golimumab, infliximab/methotrexate, dexamethasone/thalidomide, dexamethasone/pomalidomide, cyclophosphamide/dexamethasone/thalidomide, golimumab/methotrexate, bortezomib/dexamethasone/thalidomide, rituximab/thalidomide, bortezomib/thalidomide, prednisone/thalidomide, adalimumab/methotrexate, pomalidomide, thalidomide	7124	21926	24835
TNNC1	troponin C type 1 (slow)	IPI00362425	1	Cytoplasm	other		levosimendan, Ca2+	7134	21924	290561
TNNI1	troponin I type 1 (skeletal, slow)	--		Cytoplasm	other			7135	21952	29388
TNNI3	troponin I type 3 (cardiac)	IPI00231689	1	Cytoplasm	transporter	diagnosis,efficacy,safety,unspecified application		7137	21954	29248
TNNT2	troponin T type 2 (cardiac)	IPI00231332	1	Cytoplasm	other	diagnosis,efficacy,prognosis,safety,unspecified application		7139	21956	24837
TOP2A	topoisomerase (DNA) II alpha 170kDa	--	5	Nucleus	enzyme	diagnosis,efficacy,prognosis,response to therapy	novobiocin, etoposide, teniposide, CPI-0004Na, becatecarin, elsamitrucin, AQ4N, elomotecan, tafluposide, fleroxacin, cyclophosphamide/epirubicin/5-fluorouracil, cytarabine/daunorubicin, hydrocortisone/mitoxantrone, mitoxantrone/prednisone, cladribine/cytarabine/daunorubicin, cytarabine/daunorubicin/tretinoin, cytarabine/idarubicin, idarubicin/mitoxantrone/tretinoin, arsenic trioxide/daunorubicin/…	7153	21973	360243
TP53	tumor protein p53	--	4	Nucleus	transcription regulator	diagnosis,disease progression,efficacy,prognosis,response to therapy,unspecified application		7157	22059	24842
Tpm1	tropomyosin 1, alpha	IPI00197888	4	Plasma Membrane	other				22003	24851
TRIM63	tripartite motif containing 63, E3 ubiquitin protein ligase	IPI00339192	1	Nucleus	enzyme			84676	433766	140939
TRPC6	transient receptor potential cation channel, subfamily C, member 6	--		Plasma Membrane	ion channel			7225	22068	89823
TRPM4	transient receptor potential cation channel, subfamily M, member 4	--	3	Plasma Membrane	ion channel			54795	68667	171143
TRPV5	transient receptor potential cation channel, subfamily V, member 5	--		Plasma Membrane	ion channel			56302	194352	116469
TTN	titin	IPI00959327	1	Cytoplasm	kinase			7273	22138	84015
TTR	transthyretin	IPI00324380	3	Extracellular Space	transporter	diagnosis,efficacy,prognosis,unspecified application		7276	22139	24856
UBC	ubiquitin C	IPI00476033	4	Cytoplasm	enzyme			7316	22190	50522
UNG	uracil-DNA glycosylase	--	4	Nucleus	enzyme			7374	22256	304577
USP14	ubiquitin specific peptidase 14 (tRNA-guanine transglycosylase)	--	4	Cytoplasm	peptidase			9097	59025	291796
USP36	ubiquitin specific peptidase 36	--	2	Nucleus	peptidase			57602	72344	303700
XRCC6	X-ray repair complementing defective repair in Chinese hamster cells 6	--		Nucleus	enzyme	unspecified application		2547	14375	25019
YY1	YY1 transcription factor	--	4	Nucleus	transcription regulator			7528	22632	24919
ZFHX3	zinc finger homeobox 3	--		Nucleus	transcription regulator			463	11906	307829
ZFP64	ZFP64 zinc finger protein	--	3	Nucleus	other			55734	22722	311661
