# Supplementary material for: The Goto Kakizaki rat: Impact of age upon changes in cardiac and renal structure, function
Source: PLoS One. 2021 Jun 24;16(6):e0252711. doi: 10.1371/journal.pone.0252711 (PMC8224913; doi:10.1371/journal.pone.0252711)
Supplement: S1 Datasets — (ZIP) [file pone.0252711.s004.zip › H9C2 HG overexpression Core analysis-2.xls]

## Sheet: Sheet0
© 2000-2015 QIAGEN. All rights reserved.
AnalysisName:H9c2 HG overexpressed unique proteins - 2015-06-16 02:15 PM Reference set: Ingenuity Knowledge Base (Genes Only)
Relationship to include: Direct and Indirect
Does not Include Endogenous Chemicals
Optional Analyses: My Pathways My List
Filter Summary:
Consider only molecules and/or relationships where
(species = Mouse OR Human OR Rat) AND
(tissues = Heart OR Fibroblasts) AND
(data sources = An Open Access Database of Genome-wide Association Results OR BIND OR BIOGRID OR Breast Cancer Information Core (BIC) OR Catalogue Of Somatic Mutations In Cancer (COSMIC) OR Chemical Carcinogenesis Research Information System (CCRIS) OR ClinicalTrials.gov OR ClinVar OR Cognia OR DIP OR DrugBank OR Gene Ontology (GO) OR HumanCyc OR Ingenuity Expert Findings OR Ingenuity ExpertAssis…
Canonical Pathways
Ingenuity Canonical Pathways	-log(p-value)	Ratio	z-score	Molecules
Chondroitin Sulfate Degradation (Metazoa)	3.49E00	2.5E-01		CD44,HEXB,HEXA
Dermatan Sulfate Degradation (Metazoa)	3.49E00	2.5E-01		CD44,HEXB,HEXA
Oxidative Phosphorylation	3.44E00	7.41E-02		NDUFV1,NDUFS8,CYC1,ATP5F1,NDUFB10,NDUFS4
EIF2 Signaling	3.3E00	5.83E-02		RPL4,EIF3B,RRAS,EIF5,RPL5,RPL23,EIF4G1
Mitochondrial Dysfunction	3.07E00	5.34E-02		NDUFV1,NDUFS8,CYC1,ATP5F1,NDUFB10,MAOA,NDUFS4
Unfolded protein response	2.88E00	9.76E-02		CALR,P4HB,UBXN4,CANX
Fatty Acid β-oxidation I	2.81E00	1.5E-01		HADHB,HSD17B4,ACSL1
Remodeling of Epithelial Adherens Junctions	2.66E00	8.51E-02		ARPC1A,RAB7A,ZYX,IQGAP1
Phenylalanine Degradation IV (Mammalian, via Side Chain)	2.56E00	2.86E-01		GOT2,MAOA
RhoA Signaling	2.54E00	6.02E-02		ARPC1A,SEPT9,SEPT11,SEPT6,MSN
Glutaryl-CoA Degradation	2.33E00	2.22E-01		HADHB,HSD17B4
Tryptophan Degradation III (Eukaryotic)	2.24E00	2E-01		HADHB,HSD17B4
Lipid Antigen Presentation by CD1	2.15E00	1.82E-01		CALR,CANX
Cell Cycle: G2/M DNA Damage Checkpoint Regulation	2.14E00	8.82E-02		TOP2B,YWHAE,YWHAH
Epithelial Adherens Junction Signaling	2.06E00	4.63E-02		ARPC1A,LMO7,RRAS,ZYX,IQGAP1
phagosome maturation	1.98E00	5.48E-02		CALR,PRDX1,RAB7A,CANX
Signaling by Rho Family GTPases	1.95E00	3.75E-02		ARPC1A,SEPT9,SEPT11,IQGAP1,SEPT6,MSN
Hypusine Biosynthesis	1.93E00	1E00		EIF5A
Rac Signaling	1.88E00	5.13E-02		ARPC1A,RRAS,CD44,IQGAP1
Protein Ubiquitination Pathway	1.83E00	3.53E-02		PSMC4,HSP90AA1,DNAJC10,HSPD1,PSMC2,HSPB1
Antigen Presentation Pathway	1.69E00	1.05E-01		CALR,CANX
ERK5 Signaling	1.68E00	6E-02		YWHAE,YWHAH,RRAS
Myc Mediated Apoptosis Signaling	1.66E00	5.88E-02		YWHAE,YWHAH,RRAS
L-cysteine Degradation I	1.63E00	5E-01		GOT2
Glutamate Degradation II	1.63E00	5E-01		GOT2
Aspartate Biosynthesis	1.63E00	5E-01		GOT2
Aldosterone Signaling in Epithelial Cells	1.63E00	4.3E-02		HSP90AA1,DNAJC10,HSPD1,HSPB1
PI3K/AKT Signaling	1.57E00	4.12E-02		YWHAE,YWHAH,RRAS,HSP90AA1
HIPPO signaling	1.48E00	5E-02		YWHAE,YWHAH,CD44
Melatonin Degradation II	1.46E00	3.33E-01		MAOA
VEGF Signaling	1.36E00	4.48E-02		YWHAE,RRAS,ELAVL1
Aspartate Degradation II	1.34E00	2.5E-01		GOT2
Acetate Conversion to Acetyl-CoA	1.34E00	2.5E-01		ACSL1
Glucose and Glucose-1-phosphate Degradation	1.24E00	2E-01		PGM5
Glycogen Degradation II	1.24E00	2E-01		PGM5
Ketolysis	1.24E00	2E-01		HADHB
GDP-glucose Biosynthesis	1.24E00	2E-01		PGM5
Granzyme A Signaling	1.16E00	1.67E-01		SET
Isoleucine Degradation I	1.16E00	1.67E-01		HADHB
Glycogen Degradation III	1.16E00	1.67E-01		PGM5
Mevalonate Pathway I	1.16E00	1.67E-01		HADHB
IGF-1 Signaling	1.16E00	3.7E-02		YWHAE,YWHAH,RRAS
14-3-3-mediated Signaling	1.14E00	3.66E-02		YWHAE,YWHAH,RRAS
Ketogenesis	1.1E00	1.43E-01		HADHB
Estrogen Receptor Signaling	1.09E00	3.49E-02		THRAP3,RRAS,PHB2
Integrin Signaling	1.07E00	2.84E-02		ARPC1A,RRAS,CAV1,ZYX
Cleavage and Polyadenylation of Pre-mRNA	1.04E00	1.25E-01		NUDT21
Fatty Acid Activation	1.04E00	1.25E-01		ACSL1
Superpathway of Geranylgeranyldiphosphate Biosynthesis I (via Mevalonate)	1.04E00	1.25E-01		HADHB
Actin Nucleation by ARP-WASP Complex	1.04E00	4.65E-02		ARPC1A,RRAS
p70S6K Signaling	1.04E00	3.3E-02		YWHAE,YWHAH,RRAS
Glioma Invasiveness Signaling	1.03E00	4.55E-02		RRAS,CD44
Valine Degradation I	9.95E-01	1.11E-01		HADHB
Actin Cytoskeleton Signaling	9.92E-01	2.65E-02		ARPC1A,RRAS,IQGAP1,MSN
Chemokine Signaling	9.77E-01	4.26E-02		CAMK2D,RRAS
γ-linolenate Biosynthesis II (Animals)	9.52E-01	1E-01		ACSL1
Putrescine Degradation III	9.52E-01	1E-01		MAOA
Estrogen-Dependent Breast Cancer Signaling	9.33E-01	4E-02		RRAS,HSD17B4
Oxidative Ethanol Degradation III	9.13E-01	9.09E-02		ACSL1
GM-CSF Signaling	9.05E-01	3.85E-02		CAMK2D,RRAS
Xenobiotic Metabolism Signaling	8.95E-01	2.44E-02		CAMK2D,RRAS,HSP90AA1,MAOA
IL-4 Signaling	8.91E-01	3.77E-02		RRAS,HMGA1
Hypoxia Signaling in the Cardiovascular System	8.91E-01	3.77E-02		P4HB,HSP90AA1
Regulation of eIF4 and p70S6K Signaling	8.9E-01	2.83E-02		EIF3B,RRAS,EIF4G1
RAN Signaling	8.78E-01	8.33E-02		KPNA6
Intrinsic Prothrombin Activation Pathway	8.78E-01	8.33E-02		COL3A1
Dopamine Degradation	8.78E-01	8.33E-02		MAOA
Tryptophan Degradation X (Mammalian, via Tryptamine)	8.78E-01	8.33E-02		MAOA
Mitochondrial L-carnitine Shuttle Pathway	8.78E-01	8.33E-02		ACSL1
Glutathione Redox Reactions I	8.46E-01	7.69E-02		GPX8
Ethanol Degradation IV	8.46E-01	7.69E-02		ACSL1
RhoGDI Signaling	8.31E-01	2.65E-02		ARPC1A,CD44,MSN
Germ Cell-Sertoli Cell Junction Signaling	8.23E-01	2.63E-02		RRAS,ZYX,IQGAP1
PDGF Signaling	7.82E-01	3.23E-02		RRAS,CAV1
TCA Cycle II (Eukaryotic)	7.63E-01	6.25E-02		SUCLA2
Superpathway of Cholesterol Biosynthesis	7.63E-01	6.25E-02		HADHB
Neuregulin Signaling	7.61E-01	3.12E-02		RRAS,HSP90AA1
G Beta Gamma Signaling	7.61E-01	3.12E-02		RRAS,CAV1
Virus Entry via Endocytic Pathways	7.5E-01	3.08E-02		RRAS,CAV1
Prostate Cancer Signaling	7.5E-01	3.08E-02		RRAS,HSP90AA1
PPARα/RXRα Activation	7.47E-01	2.42E-02		RRAS,HSP90AA1,GOT2
Clathrin-mediated Endocytosis Signaling	7.4E-01	2.4E-02		ARPC1A,PICALM,RAB7A
Superpathway of Methionine Degradation	7.39E-01	5.88E-02		GOT2
Endoplasmic Reticulum Stress Pathway	7.39E-01	5.88E-02		CALR
Synaptic Long Term Potentiation	7.2E-01	2.94E-02		CAMK2D,RRAS
Transcriptional Regulatory Network in Embryonic Stem Cells	7.17E-01	5.56E-02		SET
Noradrenaline and Adrenaline Degradation	7.17E-01	5.56E-02		MAOA
NRF2-mediated Oxidative Stress Response	7.13E-01	2.33E-02		RRAS,PRDX1,DNAJC10
Estrogen Biosynthesis	6.96E-01	5.26E-02		HSD17B4
Glycolysis I	6.96E-01	5.26E-02		ENO1
Gluconeogenesis I	6.96E-01	5.26E-02		ENO1
Ethanol Degradation II	6.96E-01	5.26E-02		ACSL1
Glucocorticoid Receptor Signaling	6.9E-01	2.02E-02		YWHAH,RRAS,HSP90AA1,SMARCC1
Neuroprotective Role of THOP1 in Alzheimer's Disease	6.76E-01	5E-02		YWHAE
mTOR Signaling	6.74E-01	2.22E-02		EIF3B,RRAS,EIF4G1
ERK/MAPK Signaling	6.74E-01	2.22E-02		YWHAH,RRAS,HSPB1
HIF1α Signaling	6.65E-01	2.7E-02		RRAS,HSP90AA1
Nitric Oxide Signaling in the Cardiovascular System	6.57E-01	2.67E-02		CAV1,HSP90AA1
PPAR Signaling	6.57E-01	2.67E-02		RRAS,HSP90AA1
Cdc42 Signaling	6.48E-01	2.63E-02		ARPC1A,IQGAP1
IL-8 Signaling	6.43E-01	2.14E-02		RRAS,IQGAP1,LASP1
Androgen Signaling	6.4E-01	2.6E-02		CALR,HSP90AA1
Glioma Signaling	6.4E-01	2.6E-02		CAMK2D,RRAS
PKCθ Signaling in T Lymphocytes	6.16E-01	2.5E-02		CAMK2D,RRAS
Role of Tissue Factor in Cancer	6.08E-01	2.47E-02		P4HB,RRAS
Gαi Signaling	6.08E-01	2.47E-02		RRAS,CAV1
Superpathway of Melatonin Degradation	6.06E-01	4.17E-02		MAOA
Stearate Biosynthesis I (Animals)	6.06E-01	4.17E-02		ACSL1
Telomerase Signaling	5.93E-01	2.41E-02		RRAS,HSP90AA1
fMLP Signaling in Neutrophils	5.85E-01	2.38E-02		ARPC1A,RRAS
Serotonin Degradation	5.77E-01	3.85E-02		MAOA
Serotonin Receptor Signaling	5.77E-01	3.85E-02		MAOA
Oncostatin M Signaling	5.63E-01	3.7E-02		RRAS
Hereditary Breast Cancer Signaling	5.5E-01	2.25E-02		RRAS,SMARCC1
GNRH Signaling	5.44E-01	2.22E-02		CAMK2D,RRAS
PI3K Signaling in B Lymphocytes	5.44E-01	2.22E-02		CAMK2D,RRAS
FcγRIIB Signaling in B Lymphocytes	5.36E-01	3.45E-02		RRAS
Ovarian Cancer Signaling	5.24E-01	2.15E-02		RRAS,CD44
eNOS Signaling	5.18E-01	2.13E-02		CAV1,HSP90AA1
Granulocyte Adhesion and Diapedesis	5.12E-01	2.11E-02		HSPB1,MSN
PTEN Signaling	5.12E-01	2.11E-02		YWHAH,RRAS
Systemic Lupus Erythematosus Signaling	5E-01	2.06E-02		RRAS,HNRNPC
IL-6 Signaling	5E-01	2.06E-02		RRAS,HSPB1
iNOS Signaling	4.69E-01	2.86E-02		HMGA1
Thyroid Cancer Signaling	4.59E-01	2.78E-02		RRAS
Regulation of Cellular Mechanics by Calpain Protease	4.59E-01	2.78E-02		RRAS
Aryl Hydrocarbon Receptor Signaling	4.55E-01	1.9E-02		HSP90AA1,HSPB1
Melanoma Signaling	4.5E-01	2.7E-02		RRAS
UVC-Induced MAPK Signaling	4.5E-01	2.7E-02		RRAS
CNTF Signaling	4.4E-01	2.63E-02		RRAS
Gap Junction Signaling	4.39E-01	1.85E-02		RRAS,CAV1
CREB Signaling in Neurons	4.29E-01	1.82E-02		CAMK2D,RRAS
PCP pathway	4.23E-01	2.5E-02		HSPB1
ErbB2-ErbB3 Signaling	3.98E-01	2.33E-02		RRAS
Thrombopoietin Signaling	3.91E-01	2.27E-02		RRAS
Mitotic Roles of Polo-Like Kinase	3.91E-01	2.27E-02		HSP90AA1
Crosstalk between Dendritic Cells and Natural Killer Cells	3.91E-01	2.27E-02		CAMK2D
IL-2 Signaling	3.91E-01	2.27E-02		RRAS
Calcium Signaling	3.87E-01	1.68E-02		CALR,CAMK2D
Role of BRCA1 in DNA Damage Response	3.83E-01	2.22E-02		SMARCC1
Endometrial Cancer Signaling	3.83E-01	2.22E-02		RRAS
Role of JAK1 and JAK3 in γc Cytokine Signaling	3.83E-01	2.22E-02		RRAS
B Cell Receptor Signaling	3.83E-01	1.67E-02		CAMK2D,RRAS
Antiproliferative Role of Somatostatin Receptor 2	3.76E-01	2.17E-02		RRAS
Caveolar-mediated Endocytosis Signaling	3.69E-01	2.13E-02		CAV1
ErbB4 Signaling	3.69E-01	2.13E-02		RRAS
Cell Cycle: G1/S Checkpoint Regulation	3.69E-01	2.13E-02		RPL5
Melatonin Signaling	3.62E-01	2.08E-02		CAMK2D
Ephrin Receptor Signaling	3.62E-01	1.6E-02		ARPC1A,RRAS
LPS/IL-1 Mediated Inhibition of RXR Function	3.54E-01	1.57E-02		ACSL1,MAOA
Agrin Interactions at Neuromuscular Junction	3.49E-01	2E-02		RRAS
Role of MAPK Signaling in the Pathogenesis of Influenza	3.49E-01	2E-02		RRAS
Leukocyte Extravasation Signaling	3.46E-01	1.55E-02		CD44,MSN
Induction of Apoptosis by HIV1	3.43E-01	1.96E-02		SLC25A3
Angiopoietin Signaling	3.43E-01	1.96E-02		RRAS
Thrombin Signaling	3.39E-01	1.53E-02		CAMK2D,RRAS
FLT3 Signaling in Hematopoietic Progenitor Cells	3.37E-01	1.92E-02		RRAS
Non-Small Cell Lung Cancer Signaling	3.31E-01	1.89E-02		RRAS
Dopamine Receptor Signaling	3.31E-01	1.89E-02		MAOA
Macropinocytosis Signaling	3.31E-01	1.89E-02		RRAS
Breast Cancer Regulation by Stathmin1	3.28E-01	1.49E-02		CAMK2D,RRAS
IL-3 Signaling	3.25E-01	1.85E-02		RRAS
IL-15 Signaling	3.25E-01	1.85E-02		RRAS
GDNF Family Ligand-Receptor Interactions	3.25E-01	1.85E-02		RRAS
Erythropoietin Signaling	3.19E-01	1.82E-02		RRAS
JAK/Stat Signaling	3.19E-01	1.82E-02		RRAS
Role of NFAT in Cardiac Hypertrophy	3.17E-01	1.46E-02		CAMK2D,RRAS
Neurotrophin/TRK Signaling	3.14E-01	1.79E-02		RRAS
NF-κB Activation by Viruses	3.03E-01	1.72E-02		RRAS
Renal Cell Carcinoma Signaling	3.03E-01	1.72E-02		RRAS
PEDF Signaling	3.03E-01	1.72E-02		RRAS
IL-17 Signaling	2.98E-01	1.69E-02		RRAS
Bladder Cancer Signaling	2.98E-01	1.69E-02		RRAS
HER-2 Signaling in Breast Cancer	2.98E-01	1.69E-02		RRAS
UVA-Induced MAPK Signaling	2.98E-01	1.69E-02		RRAS
BMP signaling pathway	2.98E-01	1.69E-02		RRAS
Regulation of Actin-based Motility by Rho	2.93E-01	1.67E-02		ARPC1A
LPS-stimulated MAPK Signaling	2.93E-01	1.67E-02		RRAS
Prolactin Signaling	2.93E-01	1.67E-02		RRAS
VEGF Family Ligand-Receptor Interactions	2.93E-01	1.67E-02		RRAS
STAT3 Pathway	2.93E-01	1.67E-02		RRAS
Melanocyte Development and Pigmentation Signaling	2.88E-01	1.64E-02		RRAS
Protein Kinase A Signaling	2.87E-01	1.29E-02		CAMK2D,YWHAE,YWHAH
Natural Killer Cell Signaling	2.83E-01	1.61E-02		RRAS
α-Adrenergic Signaling	2.83E-01	1.61E-02		RRAS
Neuropathic Pain Signaling In Dorsal Horn Neurons	2.83E-01	1.61E-02		CAMK2D
Regulation of IL-2 Expression in Activated and Anergic T Lymphocytes	2.83E-01	1.61E-02		RRAS
TR/RXR Activation	2.74E-01	1.56E-02		ENO1
Acute Myeloid Leukemia Signaling	2.69E-01	1.54E-02		RRAS
FAK Signaling	2.69E-01	1.54E-02		RRAS
TGF-β Signaling	2.69E-01	1.54E-02		RRAS
Mouse Embryonic Stem Cell Pluripotency	2.65E-01	1.52E-02		RRAS
ErbB Signaling	2.65E-01	1.52E-02		RRAS
Cardiac Hypertrophy Signaling	2.61E-01	1.29E-02		RRAS,HSPB1
PAK Signaling	2.61E-01	1.49E-02		RRAS
Ceramide Signaling	2.56E-01	1.47E-02		RRAS
Type I Diabetes Mellitus Signaling	2.56E-01	1.47E-02		HSPD1
Death Receptor Signaling	2.52E-01	1.45E-02		HSPB1
Fcγ Receptor-mediated Phagocytosis in Macrophages and Monocytes	2.48E-01	1.43E-02		ARPC1A
T Cell Receptor Signaling	2.48E-01	1.43E-02		RRAS
CDK5 Signaling	2.44E-01	1.41E-02		RRAS
Paxillin Signaling	2.44E-01	1.41E-02		RRAS
SAPK/JNK Signaling	2.44E-01	1.41E-02		RRAS
Apoptosis Signaling	2.37E-01	1.37E-02		RRAS
Cholecystokinin/Gastrin-mediated Signaling	2.33E-01	1.35E-02		RRAS
G-Protein Coupled Receptor Signaling	2.3E-01	1.2E-02		CAMK2D,RRAS
Fc Epsilon RI Signaling	2.29E-01	1.33E-02		RRAS
Role of NANOG in Mammalian Embryonic Stem Cell Pluripotency	2.29E-01	1.33E-02		RRAS
Chronic Myeloid Leukemia Signaling	2.29E-01	1.33E-02		RRAS
iCOS-iCOSL Signaling in T Helper Cells	2.26E-01	1.32E-02		CAMK2D
Atherosclerosis Signaling	2.26E-01	1.32E-02		COL3A1
D-myo-inositol (1,4,5,6)-Tetrakisphosphate Biosynthesis	2.22E-01	1.3E-02		SET
D-myo-inositol (3,4,5,6)-tetrakisphosphate Biosynthesis	2.22E-01	1.3E-02		SET
CCR3 Signaling in Eosinophils	2.19E-01	1.28E-02		RRAS
NGF Signaling	2.15E-01	1.27E-02		RRAS
HGF Signaling	2.06E-01	1.22E-02		RRAS
D-myo-inositol-5-phosphate Metabolism	2.06E-01	1.22E-02		SET
CD28 Signaling in T Helper Cells	2.03E-01	1.2E-02		ARPC1A
p38 MAPK Signaling	2.03E-01	1.2E-02		HSPB1
Synaptic Long Term Depression	1.99E-01	1.19E-02		RRAS
P2Y Purigenic Receptor Signaling Pathway	1.99E-01	1.19E-02		RRAS
IL-12 Signaling and Production in Macrophages	1.96E-01	1.18E-02		RAB7A
Upstream Regulators
Upstream Regulator	Molecule Type	p-value of overlap	Target molecules in dataset	Mechanistic Network
MAPT	other	3.10E-06	CAMK2D,CANX,ENO1,GOT2,Hnrnpa3,HSP90AA1,HSPD1,NDUFS4,SEPT11,TOP2B,YWHAE
PSEN1	peptidase	7.51E-05	ACSL1,CAMK2D,CANX,ENO1,GOT2,Hnrnpa3,HSP90AA1,HSPD1,NDUFS4,TOP2B,YWHAE
INSR	kinase	1.68E-04	ACSL1,CYC1,GOT2,HADHB,HSD17B4,HSPD1,IQGAP1,MAOA,RAB7A,RPL5,SUCLA2
TP53	transcription regulator	3.01E-04	ANXA3,CALU,CAMK2D,CAV1,CNN1,CNN2,CNN3,COL3A1,HADHB,HSP90AA1,HSPB1,HSPD1,LASP1,P4HB,PDLIM5,RBM3,SRSF3,TAGLN2,TOP2B,YWHAH
APP	other	7.81E-04	CAMK2D,CANX,ENO1,GOT2,Hnrnpa3,HSP90AA1,HSPD1,NDUFS4,TOP2B,YWHAE
MAP4K4	kinase	2.99E-03	CYC1,HADHB,NDUFS4,NDUFS8,NDUFV1
SPP1	cytokine	4.20E-03	CD44,NDUFS4,NDUFS8,NDUFV1
MYC	transcription regulator	5.53E-03	CAV1,CD44,COL3A1,ENO1,GOT2,HMGA1,HSP90AA1,HSPB1,HSPD1,NUDT21,PHB2
MAPK11	kinase	5.64E-03	CALR,CAV1
PML	transcription regulator	5.68E-03	HADHB,HSPB1,PCBP2,PRDX1
IGF1R	transmembrane receptor	7.81E-03	ACSL1,ANXA3,CALU,COL3A1,LASP1,RBM3
PARK2	enzyme	8.15E-03	MAOA,PRDX1
PTP4A3	phosphatase	9.55E-03	HSP90AA1,PCBP1
SETBP1	other	1.16E-02	SET
TMED10	transporter	1.16E-02	TMED9
CAV2	other	1.16E-02	CAV1
RHOJ	enzyme	1.27E-02	CALU,CAV1
ADORA2A	g-protein coupled receptor	1.43E-02	CCT5,COL3A1,EIF5A,P4HB
HSP90B1	other	1.44E-02	CALR,CANX
ELAVL1	other	1.60E-02	EIF4G1,ELAVL1,VAPB
E2F1	transcription regulator	1.67E-02	CALR,CAV1,HSPD1,SRSF2,TOP2B,YWHAE
CXCL12	cytokine	1.79E-02	CANX,CD44,RBM14
IPMK	kinase	2.21E-02	PDLIM5,TAGLN2
SUMO3	other	2.21E-02	CAV1,HMGA1
HSF2	transcription regulator	2.21E-02	CCT5,HSPB1
TGFB1	growth factor	2.24E-02	CAV1,CD44,COL3A1,HEXA,HEXB,HMGA1,HSPB1,LASP1,ZYX
KRAS	enzyme	2.28E-02	CD44,COL3A1,EIF5,HADHB,HEXA,RAB7A
SERTAD1	transcription regulator	2.31E-02	SET
mir-1	microrna	2.42E-02	PICALM,TAGLN2
AR	ligand-dependent nuclear receptor	2.50E-02	CALU,CAV1,COL3A1,MAOA,SMARCC1,ZYX
SUMO2	enzyme	2.64E-02	CAV1,HMGA1
MYBL2	transcription regulator	2.64E-02	IQGAP1,SLC25A3
MAPK9	kinase	2.77E-02	CAV1,HMGA1,LMO7,ZYX
CYP1A1	enzyme	2.95E-02	ANXA3,CNN2,NDUFV1
ESRRA	ligand-dependent nuclear receptor	2.95E-02	ACSL1,ENO1,HSD17B4
SYVN1	transporter	3.05E-02	CD44,HSPB1,NUDT21,PCBP1
ALDH1A2	enzyme	3.36E-02	CD44,COL3A1
MAT2B	enzyme	3.44E-02	ELAVL1
NUAK1	kinase	3.44E-02	NDUFS4
CD70	cytokine	3.44E-02	CD44
PLA2G2A	enzyme	3.44E-02	CD44
Esrra	transcription regulator	3.50E-02	ATP5F1,CYC1,ENO1
HSF1	transcription regulator	3.55E-02	CCT5,HSP90AA1,HSPB1,HSPD1
TCIRG1	enzyme	4.56E-02	CD44
TRIM29	transcription regulator	4.56E-02	CD44
CDK1	kinase	4.56E-02	NDUFB10
ATP2A1	transporter	4.56E-02	CALR
APOE	transporter	4.63E-02	CALR,CALU,CD44,HSPD1,ZYX
SP1	transcription regulator	4.80E-02	ACSL1,CAV1,HADHB,HMGA1,MAOA,RRAS
LCN2	transporter	4.98E-02	MSN,TAGLN2
Bio Functions
Categories	Diseases or Functions Annotation	p-Value	Molecules	# Molecules
Gene Expression, Protein Synthesis	translation of mRNA	3.42E-05	CALR,EIF3B,EIF4G1,EIF5,ELAVL1,HSPB1,RBM3,RPL23	8
Hereditary Disorder, Neurological Disease	autosomal dominant neuropathy	4.31E-05	EIF4G1,HSPB1,HSPD1,RAB7A,VAPB	5
RNA Post-Transcriptional Modification	processing of RNA	1.03E-04	GRSF1,NUDT21,PCBP1,RBM3,RBMX,Rbmxl1,RPL5,SRSF2,SRSF3,THRAP3	10
Connective Tissue Development and Function, Organ Morphology, Organismal Development, Skeletal and Muscular System Development and Function, Tissue Development	abnormal morphology of broad rib	1.37E-04	HEXA,HEXB	2
Developmental Disorder, Hereditary Disorder, Metabolic Disease, Neurological Disease	adult GM2 gangliosidosis	1.37E-04	HEXA,HEXB	2
Lipid Metabolism, Small Molecule Biochemistry	hydrolysis of gangliotriaosylceramide II3-sulfate	1.37E-04	HEXA,HEXB	2
Lipid Metabolism, Small Molecule Biochemistry	hydrolysis of lactosylceramide II3-sulfate	1.37E-04	HEXA,HEXB	2
Developmental Disorder, Hereditary Disorder, Metabolic Disease, Neurological Disease	juvenile GM2 gangliosidosis	1.37E-04	HEXA,HEXB	2
Cell Cycle	abnormal cell cycle	1.53E-04	CAV1,HSPB1,PRDX1,RBM3,YWHAE	5
RNA Post-Transcriptional Modification	alternative splicing of mRNA	1.59E-04	RBMX,Rbmxl1,SRSF2,THRAP3	4
Hematological Disease, Immunological Disease, Inflammatory Disease, Inflammatory Response, Respiratory Disease	allergic pulmonary eosinophilia	2.20E-04	ANXA3,ENO1,P4HB,PRDX1	4
Organ Morphology, Reproductive System Development and Function	abnormal morphology of epididymis	3.10E-04	HEXA,HEXB,HMGA1,HSD17B4,LASP1	5
Carbohydrate Metabolism, Drug Metabolism, Molecular Transport, Small Molecule Biochemistry	accumulation of hyaluronic acid	3.21E-04	CD44,HEXA,HEXB	3
Protein Synthesis	translation of protein	3.49E-04	CALR,EIF3B,EIF4G1,EIF5,ELAVL1,HSPB1,RBM3,RPL23	8
Developmental Disorder, Hereditary Disorder, Skeletal and Muscular Disorders	camptodactyly	4.08E-04	HEXA,HEXB	2
Behavior, Neurological Disease	positive geotaxis	4.08E-04	CANX,NDUFS4	2
Organismal Development, Reproductive System Development and Function	production of breast milk	4.08E-04	CAV1,PHB2	2
Cellular Compromise	disassembly of nucleosomes	4.14E-04	HMGA1,SET,SMARCC1	3
RNA Post-Transcriptional Modification	processing of mRNA	4.32E-04	GRSF1,NUDT21,PCBP1,RBMX,Rbmxl1,SRSF2,THRAP3	7
Organ Morphology, Reproductive System Development and Function	abnormal morphology of internal genitalia	6.35E-04	CAV1,CD44,ELAVL1,HEXA,HEXB,HMGA1,HSD17B4,HSP90AA1,LASP1,PHB2	10
Dermatological Diseases and Conditions	chronic psoriasis	6.36E-04	ARPC1A,CCT5,CNN1,EIF5,EIF5A,GOT2	6
Neurological Disease, Skeletal and Muscular Disorders	hypotonia	6.48E-04	HSD17B4,NDUFS4,VAPB	3
Organ Morphology, Organismal Development, Reproductive System Development and Function	morphology of uterus	6.64E-04	CAV1,CD44,CNN1,ELAVL1,PHB2	5
Protein Synthesis	expression of protein	7.26E-04	CALR,CAV1,EIF3B,EIF4G1,EIF5,ELAVL1,HSPB1,RBM3,RPL23	9
Organ Morphology, Reproductive System Development and Function	morphology of genital organ	7.92E-04	CAV1,CD44,CNN1,ELAVL1,HEXA,HEXB,HMGA1,HSD17B4,HSP90AA1,LASP1,PHB2	11
Carbohydrate Metabolism, Molecular Transport, Small Molecule Biochemistry	accumulation of chondroitin sulfate B	8.09E-04	HEXA,HEXB	2
Cell Morphology, Cellular Compromise	binucleation of cervical cancer cell lines	8.09E-04	SEPT11,SEPT6	2
Gene Expression	initiation of expression of RNA	1.10E-03	EIF3B,EIF4G1,EIF5,HSPB1,THRAP3	5
Cell Cycle	M phase of cervical cancer cell lines	1.19E-03	SEPT11,SEPT6,SEPT9,TOP2B	4
Hereditary Disorder, Skeletal and Muscular Disorders	autosomal dominant myopathy	1.26E-03	CNN3,COL3A1,HSPB1,PGRMC1,RAB7A	5
Gene Expression, Protein Synthesis	initiation of translation of mRNA	1.30E-03	EIF3B,EIF4G1,EIF5,HSPB1	4
Lipid Metabolism, Molecular Transport, Small Molecule Biochemistry	accumulation of asialo GM2 ganglioside	1.34E-03	HEXA,HEXB	2
Carbohydrate Metabolism, Small Molecule Biochemistry	metabolism of glycosaminoglycan	1.55E-03	CD44,HEXA,HEXB	3
Protein Synthesis	initiation of translation of protein	1.70E-03	EIF3B,EIF4G1,EIF5,HSPB1	4
Cardiovascular Disease, Organismal Injury and Abnormalities	cardiomyopathy of heart ventricle	1.99E-03	CALR,CAV1	2
Cellular Movement, Hematological System Development and Function, Immune Cell Trafficking	emigration of antigen presenting cells	1.99E-03	CD44,CNN2	2
Dermatological Diseases and Conditions	psoriasis	2.01E-03	ANXA3,ARPC1A,CALR,CAV1,CCT5,CNN1,EIF5,EIF5A,GOT2,P4HB,PCBP2,YWHAE	12
Protein Synthesis	synthesis of protein	2.08E-03	CALR,CAV1,EIF3B,EIF4G1,EIF5,ELAVL1,HSPB1,PCBP1,RBM3,RPL23	10
Organismal Development, Skeletal and Muscular System Development and Function	morphology of digit	2.35E-03	HEXA,HEXB,HSD17B4	3
Developmental Disorder, Hereditary Disorder, Metabolic Disease	Mitochondrial complex I deficiency	2.67E-03	NDUFS4,NDUFS8,NDUFV1	3
Organismal Development, Skeletal and Muscular System Development and Function	abnormal shape of rib cage	2.77E-03	HEXA,HEXB	2
Lipid Metabolism, Small Molecule Biochemistry	catabolism of ganglioside	2.77E-03	HEXA,HEXB	2
Neurological Disease	leukoencephalopathy	2.94E-03	CAV1,HSPD1,NDUFS4,NDUFS8	4
Cellular Compromise, Cellular Function and Maintenance	endoplasmic reticulum stress response	3.33E-03	CALR,COL3A1,HSP90AA1,HSPD1,VAPB	5
Carbohydrate Metabolism, Molecular Transport, Small Molecule Biochemistry	quantity of glycosaminoglycan	3.37E-03	CD44,HEXA,HEXB	3
Cellular Compromise, Neurological Disease, Organismal Injury and Abnormalities	neurodegeneration of brain cells	3.39E-03	CAV1,HEXB,HSD17B4,NDUFS4	4
Organ Morphology, Organismal Development, Reproductive System Development and Function	abnormal morphology of uterus	3.63E-03	CAV1,CD44,ELAVL1,PHB2	4
Cell Morphology, Organ Morphology, Skeletal and Muscular System Development and Function, Tissue Morphology	abnormal morphology of z line	3.66E-03	CALR,PDLIM5	2
Lipid Metabolism, Molecular Transport, Small Molecule Biochemistry	accumulation of ganglioside GM2	3.66E-03	HEXA,HEXB	2
Cell Signaling, Post-Translational Modification, Protein Synthesis	assembly of Respiratory chain complex I	3.66E-03	NDUFS4,NDUFS8	2
Cell Morphology, Cellular Assembly and Organization	size of lysosome	3.66E-03	HEXA,HEXB	2
Cell Death and Survival	apoptosis of intestinal cell lines	3.76E-03	CAV1,HSPD1,RRAS	3
Cellular Movement	invasion of colon cancer cell lines	4.14E-03	CAV1,CD44,HSP90AA1,LASP1	4
Cell Cycle, Cellular Movement	cytokinesis of cervical cancer cell lines	4.17E-03	SEPT11,SEPT6,SEPT9	3
Molecular Transport, Protein Trafficking	transport of protein	4.49E-03	CALR,CAV1,EIF5A,KPNA6,PICALM,RAB7A,TMED10,YWHAH	8
Embryonic Development, Organ Development, Organ Morphology, Organismal Development, Reproductive System Development and Function, Tissue Development	morphogenesis of mammary duct	4.67E-03	CAV1,PHB2	2
Cellular Development, Cellular Growth and Proliferation	proliferation of sarcoma cell lines	4.67E-03	CNN1,HMGA1	2
Cancer, Organismal Injury and Abnormalities, Renal and Urological Disease	transitional cell bladder cancer	4.67E-03	HSP90AA1,TOP2B	2
Neurological Disease	gait disturbance	4.88E-03	CAV1,HEXA,HEXB,HSD17B4,NDUFS4	5
Post-Translational Modification, Protein Folding	folding of protein	4.99E-03	CALR,HSP90AA1,HSPD1,P4HB	4
Cancer, Organismal Injury and Abnormalities	breast or ovarian cancer	5.00E-03	ANXA3,CAV1,CCT5,CD44,CNN1,COL3A1,EIF3B,EIF5,ENO1,GOT2,HMGA1,HSP90AA1,HSPD1,LASP1,LMO7,P4HB,PDLIM5,PRDX1,RBMX,RPL4,RRAS,TAGLN2,TOP2B,YWHAH,ZYX	25
Protein Trafficking	targeting of protein	5.10E-03	CALR,EIF5A,RAB7A,TIMM8A,YWHAE	5
Cancer, Organismal Injury and Abnormalities, Reproductive System Disease	breast cancer	5.27E-03	ANXA3,CAV1,CD44,CNN1,EIF3B,EIF5,ENO1,HMGA1,HSP90AA1,HSPD1,LASP1,LMO7,P4HB,PDLIM5,PRDX1,RBMX,RPL4,TAGLN2,TOP2B,YWHAH,ZYX	21
Cancer, Organismal Injury and Abnormalities	osteosarcoma	5.62E-03	CD44,HSP90AA1,PRDX1,TOP2B	4
Cell Cycle	arrest in G1/S phase transition of bone cancer cell lines	5.79E-03	RPL23,RPL5	2
Cellular Movement, Hematological System Development and Function, Immune Cell Trafficking, Inflammatory Response	emigration of neutrophils	5.79E-03	CD44,CNN2	2
Neurological Disease, Organismal Injury and Abnormalities	astrocytosis	5.96E-03	CAV1,HSD17B4,NDUFS4,PSMC4	4
Cell Death and Survival, Cellular Compromise, Neurological Disease, Organismal Injury and Abnormalities, Tissue Morphology	neurodegeneration of Purkinje cells	6.11E-03	HEXB,HSD17B4,NDUFS4	3
Cellular Movement	cell movement of ovarian cancer cell lines	6.66E-03	CAV1,CD44,IQGAP1	3
Neurological Disease, Organismal Injury and Abnormalities	microgliosis	6.66E-03	HSD17B4,NDUFS4,PSMC4	3
Cell Cycle	aneuploidization of cells	7.03E-03	SEPT9,YWHAH	2
Hereditary Disorder, Neurological Disease, Organismal Injury and Abnormalities, Skeletal and Muscular Disorders	autosomal dominant Charcot-Marie-Tooth disease type 2	7.03E-03	HSPB1,RAB7A	2
Cell-To-Cell Signaling and Interaction	binding of neuroglia	7.03E-03	CAV1,CD44	2
Cell Death and Survival	cell viability of stomach cancer cell lines	7.03E-03	CAV1,CD44	2
Tissue Morphology	diameter of long bones	7.03E-03	HEXA,HEXB	2
Lipid Metabolism, Small Molecule Biochemistry	internalization of lipid	7.03E-03	ACSL1,CAV1	2
Connective Tissue Disorders, Developmental Disorder, Neurological Disease, Skeletal and Muscular Disorders	kyphosis	7.04E-03	HEXA,HEXB,NDUFS4,TOP2B	4
RNA Post-Transcriptional Modification	splicing of RNA	7.76E-03	RBMX,Rbmxl1,SRSF2,SRSF3,THRAP3	5
Cell Morphology, Cellular Compromise	multinucleation of cells	7.86E-03	CD44,SEPT11,SEPT6	3
Developmental Disorder, Hereditary Disorder, Metabolic Disease, Neurological Disease, Skeletal and Muscular Disorders	Leigh syndrome with complex I deficiency	8.37E-03	NDUFS4,NDUFS8	2
Developmental Disorder, Hereditary Disorder, Inflammatory Disease, Neurological Disease, Skeletal and Muscular Disorders	Nonaka myopathy	8.37E-03	CALR,CANX	2
Endocrine System Disorders, Gastrointestinal Disease, Immunological Disease, Inflammatory Disease	autoimmune pancreatitis	8.37E-03	CALR,P4HB	2
Hereditary Disorder, Neurological Disease	autosomal dominant motor neuron disease	8.37E-03	EIF4G1,VAPB	2
Skeletal and Muscular Disorders	myopathy	8.70E-03	CALR,CANX,CNN3,COL3A1,HEXB,HSPB1,MAOA,NDUFS4,NDUFS8,PGRMC1,RAB7A,SUCLA2,VAPB	13
Immunological Disease	allergy	8.90E-03	ANXA3,CD44,CNN3,ENO1,GRSF1,MSN,P4HB,PRDX1,ZYX	9
Cell-To-Cell Signaling and Interaction	interaction of cells	9.12E-03	CALR,CD44,MSN,VAPB	4
Organismal Injury and Abnormalities	Cytosis	9.22E-03	CALR,CAV1,ELAVL1,HSD17B4,NDUFS4,PRDX1,PSMC4,SRSF2	8
Embryonic Development, Organ Development, Organismal Development, Reproductive System Development and Function, Tissue Development	formation of mammary lobuloalveolar unit	9.81E-03	CAV1,PHB2	2
Cellular Assembly and Organization	quantity of lysosome	9.81E-03	HEXA,HEXB	2
Reproductive System Development and Function	reproduction	9.81E-03	HEXA,HEXB	2
Cell Death and Survival	cell death of cardiomyocytes	1.00E-02	CALR,CAMK2D,HSPB1,HSPD1,MAOA,ZYX	6
Cell Signaling, Post-Translational Modification	tyrosine phosphorylation of protein	1.01E-02	CALR,CD44,GALNT2,IQGAP1,PRDX1	5
Neurological Disease	Movement Disorders	1.02E-02	CANX,CAV1,CD44,CYC1,EIF4G1,HADHB,HEXA,HEXB,HSD17B4,HSP90AA1,HSPB1,MAOA,NDUFS4,PGRMC1,SEPT6,SUCLA2,TMED10,VAPB	18
Cell Cycle	G1/S phase transition of tumor cell lines	1.05E-02	ELAVL1,HMGA1,RPL23,RPL5	4
Organismal Functions	lethargy	1.06E-02	HEXB,HSD17B4,NDUFS4	3
Nervous System Development and Function	coordination	1.09E-02	CD44,HEXA,HEXB,HSD17B4,NDUFS4,VAPB	6
Digestive System Development and Function, Gastrointestinal Disease, Hepatic System Development and Function, Hepatic System Disease, Inflammatory Disease, Inflammatory Response, Organ Development	acute hepatitis	1.14E-02	CD44,COL3A1	2
Cardiovascular System Development and Function, Cell Death and Survival, Skeletal and Muscular System Development and Function	cell viability of cardiomyocytes	1.14E-02	CALR,HSPD1	2
Cellular Development	epithelial-mesenchymal transition of epithelial cell lines	1.14E-02	CD44,PCBP1	2
Cell Cycle	interphase of pancreatic cancer cell lines	1.14E-02	ELAVL1,HMGA1	2
Post-Translational Modification, Protein Folding	refolding of protein	1.14E-02	HSP90AA1,HSPD1	2
Metabolic Disease, Neurological Disease, Psychological Disorders	Braak stage I-II Alzheimer's disease	1.18E-02	MAOA	1
Developmental Disorder, Hereditary Disorder, Metabolic Disease, Neurological Disease	Brunner syndrome	1.18E-02	MAOA	1
Hereditary Disorder, Neurological Disease, Organismal Injury and Abnormalities, Skeletal and Muscular Disorders	Charcot-Marie-Tooth disease axonal type 2f	1.18E-02	HSPB1	1
Hereditary Disorder, Neurological Disease, Organismal Injury and Abnormalities, Skeletal and Muscular Disorders	Charcot-Marie-Tooth disease axonal, type 2B	1.18E-02	RAB7A	1
Connective Tissue Disorders, Dermatological Diseases and Conditions, Developmental Disorder, Hereditary Disorder, Metabolic Disease, Organismal Injury and Abnormalities, Skeletal and Muscular Disorders	Ehlers-Danlos syndrome type IV variant	1.18E-02	COL3A1	1
Hereditary Disorder, Metabolic Disease	Mitochondrial phosphate carrier deficiency	1.18E-02	SLC25A3	1
Auditory Disease, Hereditary Disorder, Neurological Disease, Ophthalmic Disease, Organismal Injury and Abnormalities	Mohr-Tranebjaerg syndrome	1.18E-02	TIMM8A	1
Hereditary Disorder, Neurological Disease, Psychological Disorders, Skeletal and Muscular Disorders	Parkinson disease type 18	1.18E-02	EIF4G1	1
Auditory Disease, Developmental Disorder, Endocrine System Disorders, Hereditary Disorder, Neurological Disease, Organismal Injury and Abnormalities, Reproductive System Disease	Perrault syndrome type 1	1.18E-02	HSD17B4	1
Developmental Disorder, Hereditary Disorder, Metabolic Disease, Neurological Disease	Tay-Sachs disease variant B1	1.18E-02	HEXA	1
Nervous System Development and Function, Organ Morphology, Organismal Development	abnormal morphology of cerebellar lobule	1.18E-02	NDUFS4	1
Digestive System Development and Function, Organ Morphology, Organismal Development, Tissue Morphology	abnormal morphology of disorganized gastric mucosa	1.18E-02	IQGAP1	1
Organ Morphology, Reproductive System Development and Function	abnormal morphology of enlarged caput epididymis	1.18E-02	HEXB	1
Organ Morphology, Reproductive System Development and Function	abnormal morphology of enlarged corpus epididymis	1.18E-02	HEXB	1
Nervous System Development and Function, Organ Morphology, Organismal Development	abnormal morphology of fastigial nucleus	1.18E-02	NDUFS4	1
Cell-To-Cell Signaling and Interaction, Molecular Transport, Small Molecule Biochemistry	accumulation of 5-hydroxytryptamine	1.18E-02	MAOA	1
Cellular Compromise	acidification of breast cancer cell lines	1.18E-02	CD44	1
Cell-To-Cell Signaling and Interaction, Cellular Compromise, Tumor Morphology	adhesion of hairy leukemia cells	1.18E-02	CD44	1
Cell-To-Cell Signaling and Interaction, Cell-mediated Immune Response, Cellular Movement, Hematological System Development and Function, Immune Cell Trafficking	adhesion of lymphokine activated killer cells	1.18E-02	CD44	1
Tissue Development	adhesion of retinal pigment epithelium	1.18E-02	CAV1	1
Developmental Disorder, Hereditary Disorder, Metabolic Disease, Neurological Disease	adult Sandhoff disease	1.18E-02	HEXB	1
Cell-To-Cell Signaling and Interaction, Hematological System Development and Function, Immune Cell Trafficking, Inflammatory Response	aggregation of monocyte-derived dendritic cells	1.18E-02	CD44	1
Cellular Assembly and Organization	alignment of fibronectin fiber	1.18E-02	CAV1	1
Hereditary Disorder, Neurological Disease	amyotrophic lateral sclerosis 8	1.18E-02	VAPB	1
Cell Cycle	aneuploidization of breast cell lines	1.18E-02	SEPT9	1
Cell Cycle	arrest in G0/G1 phase transition of myeloid cells	1.18E-02	CD44	1
Cell Cycle	arrest in G2/M phase transition of pancreatic cancer cell lines	1.18E-02	ELAVL1	1
Cardiovascular System Development and Function, Cell Cycle	arrest in cell cycle progression of vascular endothelial cells	1.18E-02	CD44	1
Cell Death and Survival	autolysis of adipocytes	1.18E-02	CAV1	1
Connective Tissue Disorders, Dermatological Diseases and Conditions, Developmental Disorder, Hereditary Disorder, Metabolic Disease, Organismal Injury and Abnormalities, Skeletal and Muscular Disorders	autosomal recessive Ehlers-Danlos syndrome type IV	1.18E-02	COL3A1	1
Hereditary Disorder, Neurological Disease, Organismal Injury and Abnormalities, Skeletal and Muscular Disorders	autosomal recessive distal hereditary motor neuronopathy type IIB	1.18E-02	HSPB1	1
Hereditary Disorder, Neurological Disease	autosomal recessive hereditary sensory neuropathy with spastic paralegia	1.18E-02	CCT5	1
Behavior, Organismal Functions	backward walking	1.18E-02	NDUFS4	1
Developmental Disorder, Hereditary Disorder, Metabolic Disease	beta-hexosaminidase A pseudodeficiency	1.18E-02	HEXA	1
Developmental Disorder, Hereditary Disorder, Metabolic Disease	bifunctional peroxisomal enzyme deficiency	1.18E-02	HSD17B4	1
Infectious Disease	binding of JC virus	1.18E-02	HMGA1	1
Gene Expression	binding of latency active promoter 2	1.18E-02	HMGA1	1
Cancer, Cell-To-Cell Signaling and Interaction	binding of melanoma cells	1.18E-02	CD44	1
Cell-To-Cell Signaling and Interaction, Cellular Assembly and Organization, Nervous System Development and Function	binding of neurites	1.18E-02	CD44	1
Cell-To-Cell Signaling and Interaction	binding of ventricular myocytes	1.18E-02	CALR	1
Neurological Disease, Organismal Injury and Abnormalities	bleeding of brainstem	1.18E-02	NDUFS4	1
Cancer, Hematological Disease, Organismal Injury and Abnormalities	bone marrow metastasis	1.18E-02	CD44	1
Carbohydrate Metabolism, Small Molecule Biochemistry	branching of N-glycan	1.18E-02	CAV1	1
Cardiovascular Disease, Organismal Injury and Abnormalities	cardiomyopathy of left ventricle	1.18E-02	CAV1	1
Developmental Disorder, Hereditary Disorder, Metabolic Disease, Neurological Disease	chronic GM2 gangliosidosis	1.18E-02	HEXA	1
Cell-To-Cell Signaling and Interaction, Drug Metabolism, Molecular Transport, Small Molecule Biochemistry	clearance of dopamine	1.18E-02	MAOA	1
Carbohydrate Metabolism	clearance of hyaluronic acid	1.18E-02	CD44	1
Cancer, Cellular Development, Cellular Growth and Proliferation, Organismal Injury and Abnormalities, Tumor Morphology	colony formation of non-small-cell lung cancer cells	1.18E-02	CAV1	1
Cancer, Cellular Development, Cellular Growth and Proliferation, Organismal Injury and Abnormalities, Tumor Morphology	colony formation of small cell lung cancer cells	1.18E-02	CAV1	1
Connective Tissue Disorders, Developmental Disorder, Hereditary Disorder, Metabolic Disease	congenital generalized lipodystrophy type 3	1.18E-02	CAV1	1
Behavior	courtship behavior	1.18E-02	HEXB	1
Cell Cycle, Cellular Movement	cytokinesis of endothelial cell lines	1.18E-02	SEPT9	1
Cell Death and Survival, Cellular Compromise, Nervous System Development and Function	cytotoxicity of dopaminergic neurons	1.18E-02	NDUFS4	1
Cellular Compromise, Embryonic Development, Tissue Morphology	degeneration of embryoblast cells	1.18E-02	SMARCC1	1
Lipid Metabolism, Small Molecule Biochemistry	degradation of asialo GM2 ganglioside	1.18E-02	HEXB	1
Cell Cycle	delay in G1/S phase transition of breast cancer cell lines	1.18E-02	ELAVL1	1
Cell Cycle, Endocrine System Development and Function	delay in G2/M phase transition of endocrine cell lines	1.18E-02	HMGA1	1
Cellular Development, Hematological System Development and Function, Hematopoiesis, Humoral Immune Response, Lymphoid Tissue Structure and Development	development of early pro-B lymphocytes	1.18E-02	SMARCC1	1
Connective Tissue Development and Function, Tissue Development	development of fat pad	1.18E-02	CAV1	1
Organismal Injury and Abnormalities	development of umbilical hernia	1.18E-02	CALR	1
Cardiovascular System Development and Function, Organ Morphology	diameter of left ventricle	1.18E-02	CAV1	1
Developmental Disorder, Hematological Disease, Hereditary Disorder, Organismal Injury and Abnormalities	diamond-blackfan anemia type 6	1.18E-02	RPL5	1
Cellular Movement, Hematological System Development and Function, Immune Cell Trafficking, Inflammatory Response	diapedesis of macrophages	1.18E-02	CNN2	1
Cellular Movement, Hematological System Development and Function, Immune Cell Trafficking, Inflammatory Response	diapedesis of neutrophils	1.18E-02	CNN2	1
Tissue Morphology	disorganization of stromal tissue	1.18E-02	CAV1	1
Lipid Metabolism, Molecular Transport, Small Molecule Biochemistry	efflux of long chain fatty acid	1.18E-02	ACSL1	1
Cellular Development, Embryonic Development, Hematological System Development and Function, Hematopoiesis	erythropoiesis of embryonic stem cell lines	1.18E-02	HMGA1	1
Cardiovascular System Development and Function, Cell-To-Cell Signaling and Interaction, Skeletal and Muscular System Development and Function	excitation-contraction coupling of cardiomyocytes	1.18E-02	SRSF2	1
Cell Cycle	exit from G0/G1 phase transition	1.18E-02	CAV1	1
Cell Cycle	exit from quiescence of fibroblast cell lines	1.18E-02	CAV1	1
Hair and Skin Development and Function, Organ Development, Organ Morphology	expansion of basal layer of epidermis	1.18E-02	CAV1	1
Hair and Skin Development and Function, Organ Development, Organ Morphology	expansion of suprabasal layer of epidermis	1.18E-02	CAV1	1
Cell Signaling, Molecular Transport, Vitamin and Mineral Metabolism	export of Ca2+	1.18E-02	YWHAE	1
Organismal Injury and Abnormalities, Renal and Urological Disease	formation of calcium stone	1.18E-02	CAV1	1
Cellular Assembly and Organization, Cellular Development, Cellular Function and Maintenance, Nervous System Development and Function, Tissue Development	formation of neurofilaments	1.18E-02	HSPB1	1
Cancer, Organismal Injury and Abnormalities, Reproductive System Disease	frequency of mammary tumor	1.18E-02	CAV1	1
Cardiovascular System Development and Function, Organ Development	function of mitral valve	1.18E-02	CALR	1
Organismal Injury and Abnormalities, Renal and Urological Disease	gentamicin-induced renal injury	1.18E-02	HEXB	1
Cancer, Organismal Injury and Abnormalities, Reproductive System Disease	grade 4 uterine tumor	1.18E-02	HMGA1	1
Hereditary Disorder, Neurological Disease	hereditary neuralgic amyotrphy	1.18E-02	SEPT9	1
Hereditary Disorder, Neurological Disease	hereditary spastic paraplegia autosomal dominant 13	1.18E-02	HSPD1	1
Hematological Disease, Respiratory Disease	hyperemia of lung	1.18E-02	CAV1	1
Cancer, Connective Tissue Disorders	hyperplasia of fibroblasts	1.18E-02	CAV1	1
Cancer	hyperplasia of foveolar epithelium	1.18E-02	CAV1	1
Cardiovascular Disease	hypertension of pulmonary artery	1.18E-02	CAV1	1
Hereditary Disorder, Neurological Disease, Psychological Disorders	hypomyelinating leukodystrophy type 4	1.18E-02	HSPD1	1
Infectious Disease	infection of colon cancer cell lines	1.18E-02	PICALM	1
Lipid Metabolism, Small Molecule Biochemistry	internalization of arachidonic acid	1.18E-02	ACSL1	1
Lipid Metabolism, Molecular Transport, Small Molecule Biochemistry	internalization of docosahexaenoic acid	1.18E-02	ACSL1	1
Lipid Metabolism, Small Molecule Biochemistry	internalization of oleic acid	1.18E-02	ACSL1	1
Cellular Movement	invasion of Listeria monocytogenes	1.18E-02	SEPT11	1
Organ Morphology, Reproductive System Development and Function, Tissue Development	involution of uterus	1.18E-02	CD44	1
Hereditary Disorder, Neurological Disease	jensen syndrome	1.18E-02	TIMM8A	1
Developmental Disorder, Hereditary Disorder, Metabolic Disease, Neurological Disease	juvenile Sandhoff disease	1.18E-02	HEXB	1
Developmental Disorder, Hereditary Disorder, Metabolic Disease, Neurological Disease	juvenile onset Tay-Sachs disease	1.18E-02	HEXA	1
Tissue Morphology	lack of cortical subplate	1.18E-02	TOP2B	1
Cell Cycle, Cellular Movement	late cytokinesis of cervical cancer cell lines	1.18E-02	SEPT9	1
Gene Expression	length of mRNA	1.18E-02	YWHAE	1
Lipid Metabolism, Molecular Transport, Small Molecule Biochemistry	localization of lysophospholipids	1.18E-02	CAV1	1
Free Radical Scavenging	localization of reactive oxygen species	1.18E-02	PRDX1	1
Cellular Compromise	loss of fibrils	1.18E-02	CAV1	1
Cellular Development, Embryonic Development, Hematological System Development and Function, Hematopoiesis, Lymphoid Tissue Structure and Development, Organ Development, Organismal Development, Tissue Development	lymphopoiesis of long-term bone marrow culture cells	1.18E-02	CD44	1
Small Molecule Biochemistry	metabolism of 2-phenethylamine	1.18E-02	MAOA	1
Cancer, Organismal Injury and Abnormalities	metastasis of embryonic stem cell lines	1.18E-02	CD44	1
Cancer, Organismal Injury and Abnormalities	metastasis of osteosarcoma	1.18E-02	CD44	1
Cancer, Endocrine System Disorders, Organismal Injury and Abnormalities, Respiratory Disease	metastatic small cell lung carcinoma	1.18E-02	YWHAE	1
Developmental Disorder, Hereditary Disorder, Metabolic Disease, Neurological Disease, Organismal Injury and Abnormalities, Renal and Urological Disease, Skeletal and Muscular Disorders	mitochondrial DNA depletion syndrome 5 with methylmalonic aciduria	1.18E-02	SUCLA2	1
Developmental Disorder, Hereditary Disorder, Metabolic Disease, Neurological Disease, Skeletal and Muscular Disorders	mitochondrial DNA depletion syndrome 5 without methylmalonic aciduria	1.18E-02	SUCLA2	1
Cell Death and Survival	mitotic catastrophe of cervical cancer cell lines	1.18E-02	YWHAH	1
Cell Morphology, Cellular Compromise	multinucleation of alveolar macrophages	1.18E-02	CD44	1
Cellular Development, Embryonic Development, Hematological System Development and Function, Hematopoiesis, Lymphoid Tissue Structure and Development, Organ Development, Organismal Development, Tissue Development	myelopoiesis of long-term bone marrow culture cells	1.18E-02	CD44	1
Hematological System Development and Function, Tissue Morphology	number of Peyer's patch T-cell	1.18E-02	CD44	1
Lymphoid Tissue Structure and Development, Organ Morphology, Tissue Morphology	number of mesenteric lymph node cells	1.18E-02	CD44	1
Cellular Assembly and Organization, Nervous System Development and Function, Tissue Development	organization of axon terminals	1.18E-02	MAOA	1
Cellular Development, Cellular Growth and Proliferation	outgrowth of colon cancer cell lines	1.18E-02	HSP90AA1	1
Energy Production, Lipid Metabolism, Small Molecule Biochemistry	oxidation of 2-methyl-branched fatty acids	1.18E-02	HSD17B4	1
Energy Production, Lipid Metabolism, Small Molecule Biochemistry	oxidation of long straight chain fatty acid	1.18E-02	HSD17B4	1
Cell Morphology	polarization of fibroblasts	1.18E-02	CAV1	1
Cell Cycle	premature senescence of colon cancer cell lines	1.18E-02	CAV1	1
Cardiovascular Disease, Hereditary Disorder, Respiratory Disease	primary pulmonary hypertension 3	1.18E-02	CAV1	1
Cellular Assembly and Organization	production of microvilli	1.18E-02	MSN	1
Cell Death and Survival, Tissue Morphology	quantity of apoptotic neuroepithelial cells	1.18E-02	MAOA	1
Cellular Assembly and Organization	quantity of caveolar membranes	1.18E-02	CAV1	1
Nervous System Development and Function, Organ Morphology, Tissue Morphology	quantity of place cells	1.18E-02	CAMK2D	1
Cellular Assembly and Organization	quantity of tubulovesicular structures	1.18E-02	CAV1	1
Cellular Compromise	retraction of mesothelial cells	1.18E-02	CNN1	1
Cellular Assembly and Organization, Cellular Movement, Nervous System Development and Function	segregation of sensory projections	1.18E-02	MAOA	1
Cell Death and Survival, Cellular Development, Cellular Function and Maintenance	self-renewal of squamous cell carcinoma cell lines	1.18E-02	CD44	1
Hereditary Disorder, Neurological Disease, Organismal Injury and Abnormalities, Skeletal and Muscular Disorders	spinal muscular atrophy proximal adult dominant	1.18E-02	VAPB	1
Gastrointestinal Disease, Hepatic System Disease, Inflammatory Disease, Organismal Injury and Abnormalities	stage 3 primary biliary cirrhosis	1.18E-02	COL3A1	1
Gastrointestinal Disease, Hepatic System Disease, Inflammatory Disease, Organismal Injury and Abnormalities	stage 4 primary biliary cirrhosis	1.18E-02	COL3A1	1
Developmental Disorder, Hereditary Disorder, Metabolic Disease, Neurological Disease	subacute GM2-gangliosidosis	1.18E-02	HEXA	1
Cardiovascular System Development and Function	tonicity of blood vessel	1.18E-02	CAV1	1
RNA Trafficking	trafficking of RNA	1.18E-02	Hnrnpa3	1
Cell-mediated Immune Response, Cellular Movement, Hematological System Development and Function, Immune Cell Trafficking	transendothelial migration of Th1 cells	1.18E-02	CD44	1
Cellular Assembly and Organization	uncoating of clathrin-coated vesicles	1.18E-02	PICALM	1
Cellular Assembly and Organization	uptake of exosomes	1.18E-02	CAV1	1
Organismal Functions, Organismal Injury and Abnormalities, Tissue Morphology	healing of wound	1.29E-02	CAV1,CD44,CNN2,COL3A1,HSPB1	5
Cellular Movement	invasion of fibroblast cell lines	1.30E-02	CAV1,CD44,LASP1	3
Cancer, Organismal Injury and Abnormalities, Respiratory Disease	laryngeal squamous cell carcinoma	1.30E-02	CD44,HSP90AA1	2
Cardiovascular System Development and Function, Hematological System Development and Function	systolic pressure of left ventricle	1.30E-02	MAOA,PDLIM5	2
Cell-To-Cell Signaling and Interaction, Hematological System Development and Function	binding of lymphocytes	1.39E-02	CALR,CD44,MSN	3
Cell Death and Survival	cell death of tumor cell lines	1.46E-02	CALR,CAV1,CCT5,CD44,CNN2,ELAVL1,ENO1,HMGA1,HNRNPC,HSPB1,HSPD1,MAOA,MSN,P4HB,PCBP2,PGRMC1,PHB2,PRDX1,SRSF2,TAGLN2,TMED10,TOP2B,YWHAE,YWHAH	24
Cellular Assembly and Organization	bundling of filaments	1.48E-02	SEPT11,SEPT9	2
Cancer, Organismal Injury and Abnormalities, Renal and Urological Disease	metastatic bladder cancer	1.48E-02	HSP90AA1,TOP2B	2
Cancer, Organismal Injury and Abnormalities, Respiratory Disease	non-squamous non-small cell lung cancer	1.51E-02	CAV1,ENO1,HSD17B4,HSP90AA1,LMO7,MSN,NDUFS4,PRDX1	8
Protein Synthesis	oligomerization of protein	1.52E-02	CAMK2D,CAV1,Rbmxl1,SEPT11,SEPT9,TMED10	6
Cell-To-Cell Signaling and Interaction, Connective Tissue Development and Function	adhesion of fibroblast cell lines	1.57E-02	CALR,CD44,IQGAP1	3
Organismal Functions	hypoactivity of mice	1.57E-02	CAV1,HEXA,HEXB,HSD17B4,NDUFS4	5
Cellular Movement	invasion of breast cancer cell lines	1.60E-02	CALR,CAV1,CD44,HSP90AA1,IQGAP1,SEPT9	6
Cancer, Gastrointestinal Disease, Organismal Injury and Abnormalities, Respiratory Disease	metastatic nasopharyngeal cancer	1.66E-02	HSP90AA1,TOP2B	2
Cancer, Gastrointestinal Disease, Organismal Injury and Abnormalities, Respiratory Disease	recurrent nasopharyngeal cancer	1.66E-02	HSP90AA1,TOP2B	2
Cancer, Gastrointestinal Disease, Hepatic System Disease, Organismal Injury and Abnormalities	bile duct cancer	1.66E-02	HSP90AA1,RPL4,TOP2B	3
Cell Death and Survival	apoptosis of lymphoma cell lines	1.67E-02	CD44,CNN2,HNRNPC,HSPB1,MSN	5
Cell Signaling, Cellular Function and Maintenance, Small Molecule Biochemistry, Vitamin and Mineral Metabolism	homeostasis of Ca2+	1.69E-02	CALR,CAV1,HEXB,VAPB	4
Cancer, Endocrine System Disorders, Organismal Injury and Abnormalities, Respiratory Disease	small cell lung cancer	1.76E-02	HSP90AA1,TOP2B,YWHAE	3
Cellular Function and Maintenance, Small Molecule Biochemistry	homeostasis of metal ion	1.78E-02	CALR,CAMK2D,CAV1,HEXB,VAPB	5
Cell Death and Survival	anoikis of intestinal cell lines	1.85E-02	CAV1,RRAS	2
Cell-To-Cell Signaling and Interaction, Cellular Assembly and Organization, Cellular Function and Maintenance	formation of adherens junctions	1.85E-02	IQGAP1,ZYX	2
Cancer, Organismal Injury and Abnormalities, Reproductive System Disease	high risk endometrial carcinoma	1.85E-02	HSP90AA1,TOP2B	2
RNA Post-Transcriptional Modification	polyadenylation of mRNA	1.85E-02	GRSF1,NUDT21	2
Cancer, Organismal Injury and Abnormalities, Reproductive System Disease	recurrent endometrial carcinoma	1.85E-02	HSP90AA1,TOP2B	2
Organismal Functions	grasping	1.86E-02	CAV1,HEXB,NDUFS4	3
DNA Replication, Recombination, and Repair, Nucleic Acid Metabolism, Small Molecule Biochemistry	hydrolysis of nucleotide	1.86E-02	CALR,CCT5,RAB7A	3
Cell-To-Cell Signaling and Interaction, Hematological System Development and Function	interaction of lymphocytes	1.86E-02	CALR,CD44,MSN	3
Dermatological Diseases and Conditions, Immunological Disease, Inflammatory Disease, Inflammatory Response	atopic dermatitis	1.87E-02	CD44,CNN3,ENO1,GRSF1,MSN,ZYX	6
Cancer, Organismal Injury and Abnormalities, Respiratory Disease	metastatic lung cancer	1.97E-02	HSP90AA1,TOP2B,YWHAE	3
Cancer, Organismal Injury and Abnormalities, Reproductive System Disease	metastatic endometrial carcinoma	2.06E-02	HSP90AA1,TOP2B	2
Cell Morphology, Cellular Assembly and Organization	morphology of actin cytoskeleton	2.06E-02	CAV1,CD44	2
Organismal Injury and Abnormalities, Renal and Urological Disease	urolithiasis	2.06E-02	CAV1,CD44	2
Organ Morphology, Reproductive System Development and Function	abnormal morphology of testis	2.06E-02	HEXA,HEXB,HMGA1,HSD17B4,HSP90AA1,LASP1	6
Cellular Movement	cell movement of cancer cells	2.07E-02	CAV1,CD44,IQGAP1	3
Dermatological Diseases and Conditions, Inflammatory Disease, Skeletal and Muscular Disorders	juvenile dermatomyositis	2.07E-02	CNN3,COL3A1,PGRMC1	3
Neurological Disease	tremor	2.13E-02	HEXB,HSD17B4,NDUFS4,VAPB	4
Gene Expression	expression of RNA	2.15E-02	CALR,CAMK2D,CAV1,CD44,CNN2,EIF3B,EIF4G1,EIF5,ELAVL1,ENO1,HEXB,HMGA1,HNRNPC,HSPB1,IQGAP1,KPNA6,MSN,PHB2,PICALM,RBM14,RBM3,RBMX,Rbmxl1,RPL23,SET,SMARCC1,THRAP3,YWHAH	28
Neurological Disease, Skeletal and Muscular Disorders	neuromuscular disease	2.15E-02	CALR,CANX,CD44,CYC1,EIF4G1,HADHB,HSP90AA1,HSPB1,PGRMC1,RPL5,SEPT6,SRSF2,SUCLA2,TMED10,TOP2B	15
Organismal Injury and Abnormalities	fibrosis of tissue	2.19E-02	CALR,CAV1,SRSF2	3
Energy Production, Lipid Metabolism, Small Molecule Biochemistry	oxidation of long chain fatty acid	2.19E-02	ACSL1,GOT2,HSD17B4	3
Lipid Metabolism, Small Molecule Biochemistry	storage of lipid	2.19E-02	CAV1,HEXA,HEXB	3
Hematological Disease, Organismal Injury and Abnormalities	myelodysplastic syndrome	2.21E-02	CALR,RPL4,RPL5,SRSF2	4
Small Molecule Biochemistry	metabolism of dicarboxylic acid	2.27E-02	GOT2,SUCLA2	2
Developmental Disorder, Hereditary Disorder, Skeletal and Muscular Disorders	autosomal dominant Emery-Dreifuss muscular dystrophy	2.30E-02	CNN3,COL3A1,PGRMC1	3
DNA Replication, Recombination, and Repair	DNA damage	2.31E-02	CALR,HSPB1,PRDX1,TOP2B,YWHAE	5
Protein Synthesis	metabolism of protein	2.32E-02	CALR,CAV1,EIF3B,EIF4G1,EIF5,ELAVL1,HEXB,HSPB1,HSPD1,PCBP1,PSMC2,PSMC4,RBM3,RBMX,RPL23	15
Infectious Disease, Inflammatory Disease, Ophthalmic Disease, Organismal Injury and Abnormalities	Corynebacterium propinquum conjunctivitis	2.34E-02	TOP2B	1
Inflammatory Disease, Neurological Disease, Ophthalmic Disease, Organismal Injury and Abnormalities	Devic's syndrome	2.34E-02	TOP2B	1
Connective Tissue Disorders, Dermatological Diseases and Conditions, Developmental Disorder, Hereditary Disorder, Metabolic Disease, Organismal Injury and Abnormalities, Skeletal and Muscular Disorders	Ehlers-Danlos syndrome type III	2.34E-02	COL3A1	1
Developmental Disorder, Hereditary Disorder, Metabolic Disease, Neurological Disease	GM2 gangliosidosis AB	2.34E-02	HEXB	1
Infectious Disease, Inflammatory Disease, Ophthalmic Disease, Organismal Injury and Abnormalities	Haemophilus influenzae conjunctivitis	2.34E-02	TOP2B	1
Developmental Disorder, Hereditary Disorder, Neurological Disease, Organismal Injury and Abnormalities	Miller-Dieker lissencephaly	2.34E-02	YWHAE	1
Post-Translational Modification, Protein Synthesis	O-glycosylation of peptide	2.34E-02	GALNT2	1
Infectious Disease, Inflammatory Disease, Ophthalmic Disease, Organismal Injury and Abnormalities	Staphylococcus aureus conjunctivitis	2.34E-02	TOP2B	1
Infectious Disease, Inflammatory Disease, Ophthalmic Disease, Organismal Injury and Abnormalities	Staphylococcus epidermidis conjunctivitis	2.34E-02	TOP2B	1
Infectious Disease, Inflammatory Disease, Ophthalmic Disease, Organismal Injury and Abnormalities	Streptococcus mitis conjunctivitis	2.34E-02	TOP2B	1
Infectious Disease, Inflammatory Disease, Ophthalmic Disease, Organismal Injury and Abnormalities	Streptococcus pneumoniae conjunctivitis	2.34E-02	TOP2B	1
Cancer, Organismal Injury and Abnormalities, Respiratory Disease	TNM stage III laryngeal squamous cell carcinoma	2.34E-02	CD44	1
Connective Tissue Development and Function, Skeletal and Muscular System Development and Function, Tissue Morphology	abnormal morphology of hyaline cartilage	2.34E-02	CAV1	1
Embryonic Development, Organ Development, Organ Morphology, Organismal Development, Reproductive System Development and Function, Tissue Development, Tissue Morphology	abnormal morphology of mammary fat pad	2.34E-02	CAV1	1
Cell Morphology, Organ Morphology, Reproductive System Development and Function	abnormal morphology of spongiotrophoblasts	2.34E-02	ELAVL1	1
Cell-To-Cell Signaling and Interaction, Hematological System Development and Function, Immune Cell Trafficking, Inflammatory Response	adhesion of monocyte-derived dendritic cells	2.34E-02	CD44	1
Cellular Development, Connective Tissue Development and Function, Embryonic Development	adipogenesis of embryonic stem cells	2.34E-02	CALR	1
Cancer, Gastrointestinal Disease, Organismal Injury and Abnormalities	advanced colorectal adenoma	2.34E-02	CD44	1
Cancer, Cell Cycle	aneuploidization of cervical cancer cell lines	2.34E-02	YWHAH	1
Cell Death and Survival	antiapoptosis of colon cancer cell lines	2.34E-02	CD44	1
Cell Death and Survival	apoptosis of CA1 neuron	2.34E-02	P4HB	1
Neurological Disease, Organismal Injury and Abnormalities	astrocytosis of anterior horn of the spinal cord	2.34E-02	PSMC4	1
Organismal Injury and Abnormalities	atrophy of optic nerve	2.34E-02	NDUFS4	1
Cell-To-Cell Signaling and Interaction	attachment of hepatoma cell lines	2.34E-02	CD44	1
Energy Production, Lipid Metabolism, Small Molecule Biochemistry	beta-oxidation of docosahexaenoic acid	2.34E-02	HSD17B4	1
Energy Production, Lipid Metabolism, Small Molecule Biochemistry	beta-oxidation of tetracosahexaenoic acid	2.34E-02	HSD17B4	1
Gene Expression	binding of AT rich element	2.34E-02	HMGA1	1
Cellular Assembly and Organization	binding of Golgi membrane	2.34E-02	TMED10	1
Infectious Disease	binding of human herpesvirus 1	2.34E-02	HMGA1	1
Endocrine System Development and Function, Lipid Metabolism, Small Molecule Biochemistry, Vitamin and Mineral Metabolism	catabolism of glucocorticoid	2.34E-02	YWHAH	1
Cellular Movement	cell movement of hairy leukemia cells	2.34E-02	CD44	1
Cellular Movement, Hematological System Development and Function, Hematopoiesis	cell rolling of hematopoietic cells	2.34E-02	CD44	1
Cellular Movement, Nervous System Development and Function	chemotaxis of astrocytes	2.34E-02	CAV1	1
Cancer, Cellular Development, Cellular Growth and Proliferation, Organismal Injury and Abnormalities, Tumor Morphology	colony formation of mammary tumor cells	2.34E-02	CAV1	1
Developmental Disorder, Neurological Disease, Organismal Injury and Abnormalities	congenital malformation of cerebral cortex	2.34E-02	COL3A1	1
Cell Cycle	delay in anaphase of cervical cancer cell lines	2.34E-02	TOP2B	1
Cellular Assembly and Organization, Cellular Function and Maintenance, Inflammatory Response	delay in maturation of phagosomes	2.34E-02	MSN	1
Cellular Compromise	depletion of pro-B lymphocytes	2.34E-02	SET	1
Tissue Development	development of papilla	2.34E-02	CAV1	1
Nervous System Development and Function	development of phrenic nerve	2.34E-02	CD44	1
Cancer, Endocrine System Disorders, Organismal Injury and Abnormalities, Reproductive System Disease	development of pituitary gland adenoma	2.34E-02	HMGA1	1
Cell Morphology, Connective Tissue Development and Function, Tissue Morphology	diameter of adipocytes	2.34E-02	CAV1	1
Cellular Compromise, Tissue Morphology	disorganization of myofiber	2.34E-02	ACSL1	1
Cellular Assembly and Organization, Cellular Compromise	disruption of centromeres	2.34E-02	TOP2B	1
Cardiovascular Disease, Organismal Injury and Abnormalities	doxorubicin induced cardiomyopathy	2.34E-02	TOP2B	1
Cancer, Gastrointestinal Disease, Organismal Injury and Abnormalities	early stage colorectal adenoma	2.34E-02	CD44	1
Cell Morphology, Cellular Development, Cellular Growth and Proliferation, Embryonic Development, Organ Development, Organismal Development, Reproductive System Development and Function, Tissue Development	elongation of spermatids	2.34E-02	ELAVL1	1
Carbohydrate Metabolism, Cellular Function and Maintenance, Drug Metabolism, Molecular Transport, Small Molecule Biochemistry	endocytosis of hyaluronic acid	2.34E-02	CD44	1
Neurological Disease	environmentally induced seizure	2.34E-02	NDUFS4	1
Cell Cycle, Connective Tissue Development and Function	exit from S phase of fibroblast cell lines	2.34E-02	CAV1	1
Cellular Assembly and Organization, Cellular Development, Cellular Growth and Proliferation, Nervous System Development and Function, Tissue Development	expansion of thalamocortical axons	2.34E-02	MAOA	1
Organismal Injury and Abnormalities	fibrosis of ductal epithelium	2.34E-02	CAV1	1
Nervous System Development and Function	fusion of sensory cortex	2.34E-02	MAOA	1
Cell-To-Cell Signaling and Interaction	gap junctional intercellular communication of neuronal progenitor cells	2.34E-02	CAV1	1
Cancer, Organismal Injury and Abnormalities, Skeletal and Muscular Disorders	grade 4 leiomyosarcoma	2.34E-02	HMGA1	1
Lipid Metabolism, Small Molecule Biochemistry	incorporation of docosahexaenoic acid	2.34E-02	CAV1	1
Developmental Disorder, Hereditary Disorder, Metabolic Disease, Neurological Disease	infantile Sandhoff disease	2.34E-02	HEXB	1
Infectious Disease	infection by JC virus	2.34E-02	CAV1	1
Infectious Disease	infection by Newcastle disease virus	2.34E-02	PCBP2	1
Infectious Disease	infection of nervous tissue cell lines	2.34E-02	CAV1	1
Cell Morphology, Cellular Assembly and Organization	integrity of adherens junctions	2.34E-02	ZYX	1
Lipid Metabolism, Small Molecule Biochemistry	internalization of lactosylceramide	2.34E-02	CAV1	1
Cell Morphology	lack of caveolae	2.34E-02	CAV1	1
Carbohydrate Metabolism, Lipid Metabolism, Molecular Transport, Small Molecule Biochemistry	localization of phosphatidylserine	2.34E-02	CAV1	1
Cancer, Organismal Injury and Abnormalities, Reproductive System Disease	metastatic germ cell tumor	2.34E-02	TOP2B	1
Cellular Movement	migration of nasopharyngeal carcinoma cells	2.34E-02	IQGAP1	1
Developmental Disorder, Hereditary Disorder, Metabolic Disease	mitochondrial trifunctional protein deficiency	2.34E-02	HADHB	1
Cell Death and Survival	mitotic catastrophe of brain cancer cell lines	2.34E-02	YWHAH	1
Cell Death and Survival	mitotic catastrophe of colon cancer cell lines	2.34E-02	YWHAH	1
Cell Signaling, Molecular Transport, Nucleic Acid Metabolism, Small Molecule Biochemistry	mobilization of cyclic AMP	2.34E-02	SET	1
Cellular Assembly and Organization	movement of filopodia	2.34E-02	MSN	1
Cancer, Organismal Injury and Abnormalities, Renal and Urological Disease	nonmuscle invasive bladder cancer	2.34E-02	TOP2B	1
Cardiovascular System Development and Function, Cellular Function and Maintenance, Skeletal and Muscular System Development and Function, Tissue Development	organization of cardiomyocytes	2.34E-02	CAV1	1
Energy Production	oxidation of 2-phenethylamine	2.34E-02	MAOA	1
Cell-To-Cell Signaling and Interaction, Energy Production, Post-Translational Modification, Small Molecule Biochemistry	oxidation of 5-hydroxytryptamine	2.34E-02	MAOA	1
Cell Morphology, Cellular Development, Embryonic Development, Nervous System Development and Function, Tissue Development	patterning of thalamocortical axons	2.34E-02	MAOA	1
Inflammatory Disease, Neurological Disease, Skeletal and Muscular Disorders	progressive relapsing multiple sclerosis	2.34E-02	TOP2B	1
Cellular Development, Cellular Growth and Proliferation	proliferation of mucosa cells	2.34E-02	SET	1
Cellular Assembly and Organization, Cellular Function and Maintenance, Nervous System Development and Function, Tissue Morphology	quantity of radial cellular projections	2.34E-02	MSN	1
Cellular Assembly and Organization, Cellular Function and Maintenance, Nervous System Development and Function, Tissue Morphology	quantity of thalamocortical axons	2.34E-02	MAOA	1
DNA Replication, Recombination, and Repair	rearrangement of DNA	2.34E-02	TOP2B	1
Cellular Assembly and Organization	rearrangement of actin bundles	2.34E-02	CD44	1
Cancer, Organismal Injury and Abnormalities, Renal and Urological Disease	refractory bladder carcinoma	2.34E-02	TOP2B	1
Cancer, Endocrine System Disorders, Organismal Injury and Abnormalities, Reproductive System Disease	refractory testicular tumor	2.34E-02	TOP2B	1
Cellular Assembly and Organization	remodeling of actin stress fibers	2.34E-02	ZYX	1
Cell-To-Cell Signaling and Interaction, Nervous System Development and Function	response of cortical neurons	2.34E-02	HSPB1	1
Gastrointestinal Disease, Hepatic System Disease, Organismal Injury and Abnormalities	severe hepatic fibrosis	2.34E-02	COL3A1	1
Behavior	straub tail behavior	2.34E-02	NDUFS4	1
Cell-To-Cell Signaling and Interaction, Embryonic Development, Nervous System Development and Function	synaptic transmission of pre-Botzinger complex	2.34E-02	CD44	1
Amino Acid Metabolism, Small Molecule Biochemistry	synthesis of L-aspartic acid	2.34E-02	GOT2	1
Lipid Metabolism, Small Molecule Biochemistry	trafficking of cholesterol	2.34E-02	CAV1	1
Cellular Movement	transendothelial migration of colon cancer cell lines	2.34E-02	CD44	1
Cardiovascular System Development and Function, Organ Morphology, Organismal Development, Tissue Morphology	vasodilation of lung	2.34E-02	CAV1	1
Cellular Development	development of muscle cell lines	2.49E-02	ELAVL1,NDUFV1	2
Cellular Assembly and Organization, Cellular Compromise	disruption of filaments	2.49E-02	SEPT11,SEPT9	2
Neurological Disease, Psychological Disorders	leukodystrophy	2.49E-02	CAV1,HSPD1	2
Ophthalmic Disease, Organismal Injury and Abnormalities, Visual System Development and Function	opacity of cornea	2.49E-02	HEXA,HEXB	2
Lipid Metabolism, Molecular Transport, Small Molecule Biochemistry	transport of long chain fatty acid	2.49E-02	ACSL1,GOT2	2
Cancer, Organismal Injury and Abnormalities	incidence of malignant tumor	2.64E-02	CD44,HMGA1,IQGAP1,LMO7,PRDX1	5
Cancer, Organismal Injury and Abnormalities	primary tumor	2.64E-02	CCT5,CD44,HMGA1,HSP90AA1,TOP2B	5
Organismal Development, Skeletal and Muscular System Development and Function	abnormal morphology of digit	2.71E-02	HEXA,HEXB	2
Connective Tissue Development and Function, Organ Morphology, Organismal Development, Skeletal and Muscular System Development and Function, Tissue Development	abnormal morphology of frontal bone	2.71E-02	HEXA,HEXB	2
Cellular Movement	migration of ovarian cancer cell lines	2.71E-02	CD44,IQGAP1	2
Cellular Assembly and Organization, Cellular Function and Maintenance	organization of lysosome	2.71E-02	HEXA,HEXB	2
Cellular Assembly and Organization, Cellular Function and Maintenance	organization of cytoplasm	2.78E-02	ARPC1A,CALR,CANX,CAV1,CD44,CNN2,HEXA,HEXB,HSP90AA1,IQGAP1,LASP1,MAOA,MSN,PICALM,SEPT11,SEPT9,TMED10,TMED9,TOP2B,VAPB,YWHAH	21
Hereditary Disorder, Neurological Disease	hereditary motor and sensory neuropathy	2.79E-02	HSPB1,HSPD1,RAB7A	3
Cell Death and Survival	apoptosis of neuroblastoma cell lines	2.80E-02	ENO1,HMGA1,MAOA,YWHAE	4
Protein Synthesis	polymerization of protein	2.86E-02	CAMK2D,CAV1,NUDT21,Rbmxl1,SEPT11,SEPT9,TMED10	7
Cellular Movement	cell movement of hepatoma cell lines	2.92E-02	CAV1,GALNT2,TAGLN2	3
Cell Signaling, DNA Replication, Recombination, and Repair, Nucleic Acid Metabolism, Small Molecule Biochemistry	hydrolysis of GTP	2.95E-02	CALR,RAB7A	2
Cancer, Organismal Injury and Abnormalities	incidence of tumor	3.14E-02	CAV1,CD44,HMGA1,IQGAP1,LMO7,PRDX1,Sf1	7
Organismal Injury and Abnormalities, Reproductive System Disease	azoospermia	3.19E-02	ELAVL1,HMGA1,HSP90AA1	3
Dermatological Diseases and Conditions, Immunological Disease, Inflammatory Disease	lichen planus	3.19E-02	COL3A1,EIF5A,ENO1	3
Cell-To-Cell Signaling and Interaction, Reproductive System Development and Function	binding of gonadal cell lines	3.19E-02	CALR,CD44	2
Hematological Disease, Organismal Injury and Abnormalities	fibrosis of bone marrow	3.19E-02	CALR,SRSF2	2
Hereditary Disorder, Neurological Disease, Organismal Injury and Abnormalities, Skeletal and Muscular Disorders	spinal muscular atrophy	3.19E-02	HSPB1,VAPB	2
Molecular Transport, RNA Trafficking	transport of mRNA	3.19E-02	EIF5A,Hnrnpa3	2
Cellular Movement	cell movement of carcinoma cell lines	3.29E-02	CAV1,CD44,TAGLN2,ZYX	4
Neurological Disease	peripheral neuropathy	3.29E-02	HSPB1,HSPD1,RAB7A,SEPT9	4
Cardiovascular System Development and Function, Organ Morphology, Organismal Development	abnormal morphology of dilated heart ventricle	3.33E-02	CAV1,PDLIM5,YWHAE	3
Cellular Growth and Proliferation	proliferation of cells	3.36E-02	ATP5F1,CALR,CAMK2D,CAV1,CCT5,CD44,CNN1,CNN2,EIF3B,EIF4G1,EIF5,EIF5A,ELAVL1,ENO1,GALNT2,HADHB,HEXB,HMGA1,HNRNPC,HSP90AA1,HSPB1,HSPD1,IQGAP1,MAOA,NDUFS4,NDUFV1,PICALM,PRDX1,PSMC2,PSMC4,RBM3,RRAS,SEPT6,SEPT9,SET,Sf1,SRSF2,TAGLN2,THRAP3,TIMM8A,TOP2B,ZYX	42
Cellular Movement	cell movement of tumor cell lines	3.44E-02	CALR,CAV1,CD44,CNN1,GALNT2,HSP90AA1,IQGAP1,LASP1,LMO7,MSN,PHB2,SEPT9,TAGLN2,ZYX	14
Cardiovascular System Development and Function, Cell-To-Cell Signaling and Interaction	adhesion of endothelial cell lines	3.45E-02	CAV1,CD44	2
Cell Death and Survival	apoptosis of endocrine cell lines	3.45E-02	HMGA1,PRDX1	2
Cellular Movement	migration of pancreatic cancer cell lines	3.45E-02	CAV1,CD44	2
Molecular Transport, Protein Trafficking	nuclear export of protein	3.45E-02	CALR,EIF5A	2
Cancer, Organismal Injury and Abnormalities, Respiratory Disease	stage 4 non-small-cell lung carcinoma	3.45E-02	HSP90AA1,TOP2B	2
Molecular Transport	export of molecule	3.47E-02	CALR,EIF5A,YWHAE	3
Metabolic Disease, Neurological Disease, Psychological Disorders	Braak stage VI Alzheimer's disease	3.49E-02	MAOA	1
Cancer, Gastrointestinal Disease, Organismal Injury and Abnormalities, Respiratory Disease	CDKN2A positive oropharyngeal squamous cell carcinoma	3.49E-02	HSP90AA1	1
Hereditary Disorder, Neurological Disease, Organismal Injury and Abnormalities, Skeletal and Muscular Disorders	Charcot-Marie-Tooth disease type 2A	3.49E-02	HSPB1	1
Developmental Disorder, Hereditary Disorder, Metabolic Disease, Neurological Disease, Psychological Disorders	Krabbe's disease	3.49E-02	CAV1	1
Tissue Morphology	abnormal morphology of disorganized cortical plate	3.49E-02	TOP2B	1
Cell Morphology, Endocrine System Development and Function, Organ Morphology, Organismal Development	abnormal morphology of thyroid follicle cells	3.49E-02	CAV1	1
Cell-To-Cell Signaling and Interaction, Skeletal and Muscular System Development and Function	activation of vascular smooth muscle cells	3.49E-02	CD44	1
Cell-To-Cell Signaling and Interaction, Cellular Compromise, Tumor Morphology	adhesion of chronic lymphocytic leukemia cells	3.49E-02	CD44	1
Cancer, Organismal Injury and Abnormalities	advanced AIDS related Kaposi sarcoma	3.49E-02	TOP2B	1
Gastrointestinal Disease, Hepatic System Disease, Metabolic Disease	advanced stage hepatic steatosis	3.49E-02	CD44	1
Cancer, Organismal Injury and Abnormalities, Respiratory Disease	advanced stage primary laryngeal cancer	3.49E-02	HSP90AA1	1
Cellular Assembly and Organization, DNA Replication, Recombination, and Repair	alignment of sister chromatids	3.49E-02	TOP2B	1
Cell Death and Survival	antiapoptosis of stomach cancer cell lines	3.49E-02	CD44	1
Hereditary Disorder, Ophthalmic Disease, Organismal Injury and Abnormalities	atrophia bulborum hereditaria	3.49E-02	MAOA	1
Gene Expression	binding of Stat5a response element	3.49E-02	CAV1	1
Cell-To-Cell Signaling and Interaction, Connective Tissue Development and Function	binding of bone marrow stromal cells	3.49E-02	CD44	1
Cardiovascular System Development and Function, Cell-To-Cell Signaling and Interaction	binding of high endothelial postcapillary venule	3.49E-02	CD44	1
Gene Expression	binding of vitamin D response element	3.49E-02	HNRNPC	1
Tissue Development	branching of ductal epithelium	3.49E-02	CAV1	1
Cell Death and Survival	cell death of myeloid progenitor cells	3.49E-02	PCBP2	1
Cell-To-Cell Signaling and Interaction	cell-cell adhesion of squamous cell carcinoma cell lines	3.49E-02	ZYX	1
Cellular Movement	chemotaxis of lung cancer cell lines	3.49E-02	CD44	1
Carbohydrate Metabolism, Drug Metabolism, Small Molecule Biochemistry	cleavage of hyaluronic acid	3.49E-02	CD44	1
Cellular Growth and Proliferation	colony formation of fibrosarcoma cell lines	3.49E-02	CAV1	1
Cardiovascular System Development and Function	contractility of artery	3.49E-02	CAV1	1
Cell-To-Cell Signaling and Interaction, Inflammatory Response, Nervous System Development and Function	cytotoxic reaction of neurons	3.49E-02	HSPB1	1
Embryonic Development, Nervous System Development and Function, Organismal Development, Tissue Development	development of cortical subplate	3.49E-02	TOP2B	1
Drug Metabolism, Molecular Transport, Small Molecule Biochemistry	efflux of vinblastine	3.49E-02	MSN	1
Cellular Compromise, Cellular Function and Maintenance	endoplasmic reticulum stress response of fibroblasts	3.49E-02	COL3A1	1
Cell Cycle, Endocrine System Development and Function	entry into S phase of endocrine cell lines	3.49E-02	HMGA1	1
Cellular Assembly and Organization, Cellular Function and Maintenance	formation of Golgi vesicles	3.49E-02	TMED10	1
Cell-To-Cell Signaling and Interaction, Cellular Assembly and Organization, Cellular Function and Maintenance, Tissue Development	formation of cell-associated matrix	3.49E-02	CD44	1
Cancer, Organismal Injury and Abnormalities, Reproductive System Disease	formation of uterine tumor	3.49E-02	HMGA1	1
Amino Acid Metabolism, Post-Translational Modification, Small Molecule Biochemistry	hydroxylation of L-proline	3.49E-02	P4HB	1
Cancer	hyperplasia of mucosa cells	3.49E-02	SET	1
Cancer, Respiratory Disease	hyperplasia of pneumocytes	3.49E-02	CAV1	1
Lipid Metabolism, Small Molecule Biochemistry	incorporation of arachidonic acid	3.49E-02	CAV1	1
Cellular Movement, Connective Tissue Development and Function	infiltration by fibroblasts	3.49E-02	CD44	1
Cancer, Organismal Injury and Abnormalities, Reproductive System Disease	locally advanced cervical cancer	3.49E-02	HSP90AA1	1
Cell Death and Survival, Tissue Morphology	loss of gastric parietal cells	3.49E-02	CAV1	1
Cell Morphology, Nervous System Development and Function, Tissue Morphology	morphology of dendritic trees	3.49E-02	IQGAP1	1
Tissue Morphology	morphology of ductal epithelium	3.49E-02	CAV1	1
Cell Morphology, Cellular Assembly and Organization	morphology of endoplasmic reticulum	3.49E-02	COL3A1	1
Post-Translational Modification	myristoylation of protein	3.49E-02	NMT1	1
Cancer, Immunological Disease, Organismal Injury and Abnormalities, Reproductive System Disease	node positive cervical cancer	3.49E-02	HSP90AA1	1
Cellular Assembly and Organization, Embryonic Development, Organismal Development, Reproductive System Development and Function	penetration of zona pellucida	3.49E-02	HEXB	1
Cell Morphology	polarity of T lymphocytes	3.49E-02	HSPD1	1
Cellular Development, Cellular Growth and Proliferation	proliferation of macrophage cancer cell lines	3.49E-02	CNN2	1
Cell Signaling, Molecular Transport, Vitamin and Mineral Metabolism	reabsorption of Ca2+	3.49E-02	CAV1	1
Energy Production, Nucleic Acid Metabolism, Small Molecule Biochemistry	recovery of ATP	3.49E-02	HSPD1	1
DNA Replication, Recombination, and Repair	repair of genomic DNA	3.49E-02	HMGA1	1
Cardiovascular Disease, Organismal Injury and Abnormalities	severe cardiomyopathy	3.49E-02	ACSL1	1
Cancer, Endocrine System Disorders, Organismal Injury and Abnormalities, Respiratory Disease	small cell bronchogenic carcinoma	3.49E-02	TOP2B	1
Cancer, Organismal Injury and Abnormalities, Renal and Urological Disease	superficial bladder carcinoma	3.49E-02	TOP2B	1
Cancer, Neurological Disease, Organismal Injury and Abnormalities	supratentorial primitive neuroectodermal tumor	3.49E-02	TOP2B	1
Lipid Metabolism, Small Molecule Biochemistry	synthesis of oleic acid	3.49E-02	CAV1	1
Molecular Transport	transport of Fe2+	3.49E-02	MMGT1	1
Cancer, Organismal Injury and Abnormalities	tumorigenesis of sarcoma cell lines	3.49E-02	CNN1	1
Cardiovascular System Development and Function, Organ Morphology, Organismal Development, Skeletal and Muscular System Development and Function	abnormal morphology of myocardium	3.49E-02	CALR,CAV1,HMGA1,YWHAE	4
Cell Morphology, Organ Morphology, Skeletal and Muscular System Development and Function, Tissue Morphology	morphology of muscle cells	3.56E-02	CALR,CAMK2D,CAV1,LMO7,PDLIM5	5
Cell Death and Survival	apoptosis of tumor cell lines	3.60E-02	CALR,CAV1,CD44,CNN2,ELAVL1,ENO1,HMGA1,HNRNPC,HSPB1,HSPD1,MAOA,MSN,P4HB,PCBP2,PHB2,PRDX1,TAGLN2,TMED10,YWHAE	19
Inflammatory Response, Respiratory Disease	inflammation of lung	3.62E-02	ANXA3,CAV1,CD44,ENO1,P4HB,PRDX1,TOP2B	7
Cancer, Organismal Injury and Abnormalities, Respiratory Disease	non small cell lung adenocarcinoma	3.62E-02	CAV1,ENO1,HSD17B4,LMO7,MSN,NDUFS4,PRDX1	7
Cellular Function and Maintenance	engulfment of cells	3.68E-02	ANXA3,CALR,CAV1,CD44,CNN2,PICALM,SRSF3	7
Molecular Transport	transport of divalent cations	3.70E-02	CAMK2D,CAV1,MMGT1,YWHAE	4
Developmental Disorder, Hereditary Disorder, Metabolic Disease	inborn error of lipid metabolism	3.71E-02	HADHB,HEXA	2
Cellular Development, Cellular Growth and Proliferation, Hematological System Development and Function	proliferation of regulatory T lymphocytes	3.71E-02	HSPD1,RRAS	2
Dermatological Diseases and Conditions, Inflammatory Disease, Inflammatory Response	Dermatitis	3.88E-02	CALR,CD44,CNN3,ENO1,GRSF1,MSN,TOP2B,ZYX	8
Cell Morphology, Nervous System Development and Function	abnormal morphology of neuroglia	3.92E-02	CAV1,HEXA,HEXB	3
Lipid Metabolism, Small Molecule Biochemistry	catabolism of lipid	4.08E-02	HEXA,HEXB,YWHAH	3
Cellular Assembly and Organization, Cellular Function and Maintenance	quantity of plasma membrane projections	4.08E-02	CANX,MAOA,MSN	3
Embryonic Development, Organismal Survival	death of embryo	4.15E-02	PHB2,PSMC4,SRSF3,TMED10	4
Connective Tissue Disorders, Neurological Disease, Skeletal and Muscular Disorders	abnormality of vertebral column	4.18E-02	HEXA,HEXB,HSPD1,NDUFS4,TOP2B	5
Tissue Morphology	morphology of parenchyma	4.24E-02	CAV1,HEXA,HEXB	3
Cell Morphology	cell spreading of leukocytes	4.24E-02	CD44,CNN2	2
Infectious Disease	infectivity of virus	4.24E-02	CAV1,RAB7A	2
Cellular Assembly and Organization, Cellular Function and Maintenance, Nervous System Development and Function, Tissue Morphology	quantity of axons	4.24E-02	CANX,MAOA	2
Lipid Metabolism, Molecular Transport, Small Molecule Biochemistry	efflux of lipid	4.40E-02	ACSL1,CAV1,MSN	3
Cell Death and Survival	cell death of muscle cells	4.42E-02	CALR,CAMK2D,CAV1,HSPB1,HSPD1,MAOA,ZYX	7
Cell Cycle	G1/S phase transition	4.47E-02	CAMK2D,ELAVL1,HMGA1,RPL23,RPL5	5
Organismal Injury and Abnormalities, Skeletal and Muscular Disorders	atrophy of muscle	4.50E-02	HEXB,HSPB1,RAB7A,VAPB	4
Auditory Disease, Neurological Disease	hearing loss	4.50E-02	HEXA,HEXB,HSD17B4,TIMM8A	4
Cancer, Organismal Injury and Abnormalities, Respiratory Disease	metastatic non-small-cell lung cancer	4.53E-02	HSP90AA1,TOP2B	2
Cellular Movement	migration of squamous cell carcinoma cell lines	4.53E-02	CD44,ZYX	2
Connective Tissue Development and Function, Skeletal and Muscular System Development and Function, Tissue Development	abnormal morphology of trabecular bone	4.57E-02	CAV1,HEXA,HEXB	3
Cell Cycle	G1/S phase transition of pancreatic cancer cell lines	4.62E-02	HMGA1	1
Cell Morphology, Connective Tissue Development and Function, Tissue Morphology	abnormal morphology of brown adipocytes	4.62E-02	CAV1	1
Tox Functions
Categories	Diseases or Functions Annotation	p-Value	Molecules	# Molecules
Renal Damage, Renal Tubule Injury	proximal tubular toxicity	5.30E-03	COL3A1,HSP90AA1,HSPB1,YWHAH	4
Cardiac Necrosis/Cell Death	cell death of cardiomyocytes	1.00E-02	CALR,CAMK2D,HSPB1,HSPD1,MAOA,ZYX	6
Liver Inflammation/Hepatitis	acute hepatitis	1.14E-02	CD44,COL3A1	2
Cardiac Necrosis/Cell Death	cell viability of cardiomyocytes	1.14E-02	CALR,HSPD1	2
Decreased Levels of Albumin	decreased accumulation of albumin	1.18E-02	CAV1	1
Kidney Failure	gentamicin-induced renal injury	1.18E-02	HEXB	1
Pulmonary Hypertension	hypertension of pulmonary artery	1.18E-02	CAV1	1
Pulmonary Hypertension	primary pulmonary hypertension 3	1.18E-02	CAV1	1
Liver Cirrhosis	stage 3 primary biliary cirrhosis	1.18E-02	COL3A1	1
Liver Cirrhosis	stage 4 primary biliary cirrhosis	1.18E-02	COL3A1	1
Decreased Levels of Albumin	increased uptake of albumin	2.34E-02	CAV1	1
Liver Fibrosis	severe hepatic fibrosis	2.34E-02	COL3A1	1
Liver Steatosis	advanced stage hepatic steatosis	3.49E-02	CD44	1
Hepatocellular Carcinoma, Liver Hyperplasia/Hyperproliferation	incidence of hepatocellular carcinoma	5.41E-02	IQGAP1,PRDX1	2
Liver Damage, Liver Inflammation/Hepatitis	chronic active hepatitis	5.75E-02	COL3A1	1
Cardiac Infarction	infarction of heart	6.85E-02	CAV1	1
Cardiac Necrosis/Cell Death	survival of ventricular myocytes	6.85E-02	CALR	1
Cardiac Necrosis/Cell Death	apoptosis of cardiomyocytes	7.13E-02	CALR,CAMK2D,HSPD1,MAOA	4
Kidney Failure	acute renal failure	8.35E-02	HEXB,TOP2B	2
Bradycardia, Cardiac Arrythmia	sinus bradycardia	9.03E-02	CALR	1
Hepatocellular Carcinoma, Liver Hyperplasia/Hyperproliferation	size of hepatocellular carcinoma	9.03E-02	IQGAP1	1
Cardiac Dilation	dilation of heart ventricle	9.43E-02	CAMK2D,CAV1	2
Liver Fibrosis	migration of hepatic stellate cells	1.12E-01	CD44	1
Cardiac Damage, Cardiac Degeneration	degeneration of cardiomyocytes	1.32E-01	CAV1	1
Increased Levels of Blood Urea Nitrogen	increased quantity of blood urea nitrogen	1.32E-01	CD44	1
Kidney Failure, Liver Failure	hepatorenal syndrome	1.43E-01	TOP2B	1
Hepatocellular Carcinoma, Liver Hyperplasia/Hyperproliferation	advanced stage hepatocellular carcinoma	1.73E-01	TOP2B	1
Cardiac Hypertrophy	hypertrophy of left ventricle	1.90E-01	CAV1,HMGA1	2
Renal Damage	reperfusion injury of kidney	2.02E-01	CD44	1
Liver Inflammation/Hepatitis	alcoholic hepatitis	2.20E-01	COL3A1	1
Cardiac Hypertrophy	hypertrophy of right ventricle	2.20E-01	CAV1	1
Cardiac Fibrosis	interstitial fibrosis of heart	2.29E-01	ACSL1	1
Increased Levels of Creatinine	increased quantity of creatinine	2.48E-01	CD44	1
Cardiac Hypertrophy	hypertrophy of cardiomyocytes	2.77E-01	CAMK2D,CAV1	2
Liver Fibrosis	fibrosis of liver	2.95E-01	COL3A1,HSPB1	2
Cardiac Arrythmia	supraventricular arrhythmia	3.03E-01	CALR,MAOA	2
Cardiac Hypoplasia	hypoplasia of trabeculae carne	3.24E-01	CALR	1
Cardiac Inflammation	inflammation of heart	3.32E-01	CAV1	1
Liver Cholestasis	progressive familial intrahepatic cholestasis type 1	3.40E-01	ACSL1	1
Cardiac Dilation	dilation of left ventricle	3.63E-01	CAV1	1
Renal Proliferation	proliferation of kidney cell lines	3.64E-01	HSP90AA1,HSPD1	2
Liver Regeneration	regeneration of liver	3.78E-01	CAV1	1
Renal Necrosis/Cell Death	cell viability of kidney cell lines	4.00E-01	CAV1	1
Liver Cirrhosis	Cirrhosis	4.06E-01	COL3A1,TOP2B	2
Cardiac Arrythmia, Tachycardia	ventricular tachycardia	4.41E-01	MAOA	1
Liver Steatosis	hepatic steatosis	4.72E-01	CAV1,CD44,HSD17B4	3
Cardiac Arrythmia	arrhythmia of heart ventricle	4.79E-01	MAOA	1
Liver Inflammation/Hepatitis	viral hepatitis	4.92E-01	COL3A1	1
Cardiac Infarction	myocardial infarction	5.19E-01	CD44,COL3A1	2
Increased Levels of Hematocrit	increased hematocrit of organism	5.27E-01	PRDX1	1
Cardiac Fibrosis	fibrosis of heart	5.44E-01	ACSL1,CAV1	2
Increased Levels of Red Blood Cells	increased quantity of red blood cells	5.54E-01	PICALM	1
Liver Damage	damage of liver	5.79E-01	CD44,COL3A1	2
Congenital Heart Anomaly	ventricular septal defect	6.00E-01	YWHAE	1
Cardiac Arrythmia	atrial fibrillation	6.09E-01	MAOA	1
Renal Necrosis/Cell Death	cell death of kidney cell lines	1.00E00	CD44,HSPB1	2
Cardiac Hypertrophy	hypertrophy of heart	1.00E00	CAMK2D,CAV1,HMGA1	3
Liver Hyperplasia/Hyperproliferation	liver cancer	1.00E00	ACSL1,ANXA3,ARPC1A,ATAD1,CD44,CNN1,DNAJC10,GOLIM4,HEXB,HSP90AA1,HSPD1,IQGAP1,KPNA6,NDUFV1,NMT1,OSBPL5,P4HB,PCBP2,PGM5,PRDX1,PSMC2,RBM14,RBMX,THRAP3,TOP2B,UBXN4,YWHAH	27
Liver Proliferation	proliferation of hepatocytes	1.00E00	CAV1	1
Regulator Effects
Networks
ID	Molecules in Network	Score	Focus Molecules	Top Diseases and Functions
1	ANXA3,CALU,CAMK2D,CCNL2,CCT2,CCT3,CCT4,CCT5,CCT7,CCT8,CCT6A,CNN1,CNN2,CNN3,GNA13,HSF2,HSPB1,IPMK,IPO9,MAP2K7,MAPK10,mir-30,P4HA1,P4HB,PDLIM5,PHB,PHB2,RBM3,RYR2,SRSF2,SRSF3,TAGLN2,TCP1,TOP2B,TP53	21	16	Cellular Assembly and Organization, Cell-To-Cell Signaling and Interaction, Reproductive System Development and Function
2	ANXA5,CALR,CD44,COL3A1,COL5A2,ECSIT,EFTUD2,EVPL,FCGRT,GFPT1,GRB2,HEXA,HEXB,IQGAP1,LASP1,LHX5,MPC2,MSN,MYBBP1A,MYC,NUCB1,OVOL1,PCBP1,PCBP2,PGRMC1,PPL,PRDX1,RBMX,RELA,RPL15,RPS14,SLC25A3,Sprr2k,STAT5B,ZYX	21	16	Carbohydrate Metabolism, Drug Metabolism, Molecular Transport
3	ACSL1,ADRBK2,AGTR1,AIFM3,BSN,CASP3,CBY1,CSRNP1,CYP11B1,DAPK2,EIF3B,G3BP1,HSD17B4,HSP90AA1,HTR1A,LMO7,MAOA,MAPK9,NMT1,NR3C1,PLA1A,PPID,RARA,RPL4,RPL23,RPS17,SH3GLB1,TGM2,THRAP3,TIMM8A,TMED9,TMED10,XAF1,YWHAE,YWHAH	19	15	Organismal Functions, Cell Morphology, Cellular Development
4	ARPP19,CAV1,CDK1,EGFR,EIF5,ENO1,GALNT2,GOT2,HMGA1,HTR2A,HTT,KRAS,NDUFB10,PACSIN2,PSMA5,PSMC2,PSMC4,PSMC6,PSMD1,PSMD8,RAB7A,RASSF4,RASSF5,RIN1,RIN2,RRAS,SEPT2,SEPT6,SEPT8,SEPT9,SEPT11,TESC,UBXN4,VAPA,VCP	19	15	Energy Production, Nucleic Acid Metabolism, Small Molecule Biochemistry
5	ACOT13,Anp32a,APP,ATOX1,ATP5D,ATP5F1,ATP5G1,ATP5G3,ATP5H,ATP5J,ATP5J2,CANX,CKMT2,CYC1,DLAT,EIF5A,Esrra,GRSF1,HADHB,Hnrnpa3,IDH3A,INSR,NDUFA5,NDUFS4,NDUFS8,NDUFV1,NDUFV2,PICALM,PPARGC1A,RPL5,SREBF1,SUCLA2,TOMM40,TUBB6,ULK2	16	13	Energy Production, Nucleic Acid Metabolism, Small Molecule Biochemistry
6	ACKR2,ARG2,Ccl2,CD274,CYP2E1,DNAJC10,EDEM1,EIF4G1,ELAVL1,FZD9,HNRNPC,HSPD1,Igtp,ILF3,KPNA5,KPNA6,LAMA5,NUDT21,PARP1,PDIA6,PPM1D,PRMT1,RBM14,Rbmxl1,SEL1L,SET,Sf1,SMARCC1,STAT1,TERF2,Tgtp1/Tgtp2,TP53BP2,VAPB,XBP1,ZNF148	16	13	Infectious Disease, Inflammatory Disease, Inflammatory Response
Tox Lists
Ingenuity Toxicity Lists	-log(p-value)	Ratio	Molecules
Mitochondrial Dysfunction	3.07E00	5.34E-02	NDUFV1,NDUFS8,CYC1,ATP5F1,NDUFB10,MAOA,NDUFS4
Renal Proximal Tubule Toxicity Biomarker Panel (Rat)	2.24E00	2E-01	HSP90AA1,HSPB1
Cell Cycle: G2/M DNA Damage Checkpoint Regulation	2.1E00	8.57E-02	TOP2B,YWHAE,YWHAH
Cardiac Necrosis/Cell Death	1.8E00	3.14E-02	CALR,CAMK2D,ZYX,HSPD1,IQGAP1,HSPB1,MAOA
Acute Renal Failure Panel (Rat)	1.73E00	6.25E-02	ANXA3,CD44,COL3A1
Hypoxia-Inducible Factor Signaling	1.57E00	5.45E-02	P4HB,HSP90AA1,ELAVL1
Persistent Renal Ischemia-Reperfusion Injury (Mouse)	1.5E00	8.33E-02	HSPB1,COL3A1
Fatty Acid Metabolism	1.46E00	4.92E-02	HADHB,HSD17B4,ACSL1
Genes Upregulated in Response to Proteinuria-induced Oxidative Stress in Renal Proximal Tubule Cells (Human)	1.34E00	2.5E-01	HSP90AA1
NRF2-mediated Oxidative Stress Response	1E00	2.67E-02	RRAS,PRDX1,HSP90AA1,DNAJC10
Increases Liver Steatosis	8.28E-01	3.45E-02	CD44,CAV1
Increases Bradycardia	8.16E-01	7.14E-02	CALR
Genes associated with Chronic Allograft Nephropathy (Human)	7.63E-01	6.25E-02	COL3A1
PPARα/RXRα Activation	7.4E-01	2.4E-02	RRAS,HSP90AA1,GOT2
Xenobiotic Metabolism Signaling	7.33E-01	2.11E-02	CAMK2D,RRAS,HSP90AA1,MAOA
Increases Heart Failure	6.39E-01	4.55E-02	CAMK2D
Increases Cardiac Dilation	6.06E-01	4.17E-02	CAMK2D
Mechanism of Gene Regulation by Peroxisome Proliferators via PPARα	5.93E-01	2.41E-02	HSP90AA1,HSD17B4
Aryl Hydrocarbon Receptor Signaling	4.24E-01	1.8E-02	HSP90AA1,HSPB1
Increases Transmembrane Potential of Mitochondria and Mitochondrial Membrane	4.23E-01	2.5E-02	YWHAE
Oxidative Stress	3.83E-01	2.22E-02	PRDX1
Cell Cycle: G1/S Checkpoint Regulation	3.56E-01	2.04E-02	RPL5
LPS/IL-1 Mediated Inhibition of RXR Function	3.14E-01	1.45E-02	ACSL1,MAOA
Increases Renal Damage	3.08E-01	1.75E-02	CD44
TR/RXR Activation	2.74E-01	1.56E-02	ENO1
TGF-β Signaling	2.61E-01	1.49E-02	RRAS
Increases Liver Hyperplasia/Hyperproliferation	2.52E-01	1.45E-02	IQGAP1
Cardiac Fibrosis	2.45E-01	1.24E-02	CAV1,ACSL1
Increases Liver Damage	2.19E-01	1.28E-02	CD44
Decreases Transmembrane Potential of Mitochondria and Mitochondrial Membrane	2.15E-01	1.27E-02	HSPB1
My Pathways
My Pathways	-log(p-value)	Ratio	Molecules
II STAT	2.56E00	2.86E-01	PDLIM5,HSPD1
Developmental Pathway with GLI	4.79E-01	2.94E-02	RRAS
SMYD3_LIMS1_PTPRM_direct	3.17E-01	1.46E-02	HSP90AA1,PGRMC1
SMYD3_LIMS1_PTPRM_direct&indirect	3.17E-01	1.46E-02	HSP90AA1,PGRMC1
Molecules
Symbol	Entrez Gene Name	International Protein Index	Networks	Location	Type(s)	Biomarker Application(s)	Drug(s)	Entrez Gene ID for Human	Entrez Gene ID for Mouse	Entrez Gene ID for Rat
ACKR2	atypical chemokine receptor 2	--	6	Plasma Membrane	G-protein coupled receptor			1238	59289	140473
ACOT13	acyl-CoA thioesterase 13	--	5	Cytoplasm	enzyme			55856	66834	291135
ACSL1	acyl-CoA synthetase long-chain family member 1	IPI00188989	3	Cytoplasm	enzyme	unspecified application		2180	14081	25288
ADORA2A	adenosine A2a receptor	--		Plasma Membrane	G-protein coupled receptor	unspecified application	adenosine, istradefylline, dyphylline, aspirin/butalbital/caffeine, acetaminophen/caffeine/dihydrocodeine, acetaminophen/aspirin/caffeine, caffeine/ergotamine, aspirin/caffeine/propoxyphene, aspirin/butalbital/caffeine/codeine, aspirin/caffeine/dihydrocodeine, binodenoson, regadenoson, preladenant, caffeine/ethanol, SCH-412348, acetaminophen/butalbital/caffeine, aminophylline, aspirin/caffeine/or…	135	11540	25369
ADRBK2	adrenergic, beta, receptor kinase 2	--	3	Cytoplasm	kinase			157	320129	25372
AGTR1	angiotensin II receptor, type 1	--	3	Plasma Membrane	G-protein coupled receptor		amlodipine/olmesartan medoxomil, olmesartan, amlodipine/hydrochlorothiazide/valsartan, amlodipine/telmisartan, aliskiren/valsartan, azilsartan kamedoxomil, amlodipine/hydrochlorothiazide/olmesartan medoxomil, aspirin/dipyridamole/telmisartan, clopidogrel/telmisartan, azilsartan medoxomil/chlorthalidone, amlodipine/valsartan, hydrochlorothiazide/losartan, hydrochlorothiazide/valsartan, candesartan…	185	11607	24180
AIFM3	apoptosis-inducing factor, mitochondrion-associated, 3	--	3	Cytoplasm	enzyme			150209	72168	303786
ALDH1A2	aldehyde dehydrogenase 1 family, member A2	--		Cytoplasm	enzyme			8854	19378	116676
Anp32a	acidic (leucine-rich) nuclear phosphoprotein 32 family, member A	--	5	Nucleus	other				11737	25379|100909983
ANXA3	annexin A3	IPI00207390	1	Cytoplasm	enzyme	diagnosis,unspecified application		306	11745	25291
ANXA5	annexin A5	--	2	Plasma Membrane	other	diagnosis,efficacy		308	11747	25673
APOE	apolipoprotein E	--		Extracellular Space	transporter	diagnosis,efficacy,prognosis,unspecified application		348	11816	25728
APP	amyloid beta (A4) precursor protein	--	5	Plasma Membrane	other	diagnosis,efficacy,unspecified application	bapineuzumab, florbetapir F18, florbetaben F	351	11820	54226
AR	androgen receptor	--		Nucleus	ligand-dependent nuclear receptor	diagnosis,disease progression,efficacy	estradiol valerate/testosterone enanthate, estradiol cypionate/testosterone cypionate, BMS-641988, cyproterone acetate/ethinyl estradiol, enzalutamide, 1-testosterone, flutamide/goserelin, nandrolone phenpropionate, drospirenone/ethinyl estradiol, nilutamide, bicalutamide, flutamide, nandrolone decanoate, testosterone cypionate, cyproterone acetate, drospirenone, medroxyprogesterone acetate, oxan…	367	11835	24208
ARG2	arginase 2	--	6	Cytoplasm	enzyme			384	11847	29215
ARPC1A	actin related protein 2/3 complex, subunit 1A, 41kDa	IPI00200845		Extracellular Space	other			10552	56443	81824
ARPP19	cAMP-regulated phosphoprotein, 19kDa	--	4	Cytoplasm	transporter			10776	59046	60336
ATAD1	ATPase family, AAA domain containing 1	IPI00566676		Other	enzyme			84896	67979	309532
ATOX1	antioxidant 1 copper chaperone	--	5	Cytoplasm	transporter			475	11927	84355
ATP2A1	ATPase, Ca++ transporting, cardiac muscle, fast twitch 1	--		Cytoplasm	transporter	unspecified application		487	11937	116601
ATP5D	ATP synthase, H+ transporting, mitochondrial F1 complex, delta subunit	--	5	Cytoplasm	transporter			513	66043	245965
ATP5F1	ATP synthase, H+ transporting, mitochondrial Fo complex, subunit B1	IPI00196107	5	Cytoplasm	transporter			515	11950	171375|100911417
ATP5G1	ATP synthase, H+ transporting, mitochondrial Fo complex, subunit C1 (subunit 9)	--	5	Cytoplasm	transporter			516	100041835|11951	29754
ATP5G3	ATP synthase, H+ transporting, mitochondrial Fo complex, subunit C3 (subunit 9)	--	5	Cytoplasm	transporter			518	228033	114630
ATP5H	ATP synthase, H+ transporting, mitochondrial Fo complex, subunit d	--	5	Cytoplasm	enzyme			10476	71679	641434
ATP5J	ATP synthase, H+ transporting, mitochondrial Fo complex, subunit F6	--	5	Cytoplasm	transporter			522	11957	94271
ATP5J2	ATP synthase, H+ transporting, mitochondrial Fo complex, subunit F2	--	5	Cytoplasm	transporter			9551	57423	690441
BSN	bassoon presynaptic cytomatrix protein	--	3	Plasma Membrane	other			8927	12217	29138
CALR	calreticulin	IPI00191728	2	Cytoplasm	transcription regulator	unspecified application		811	12317	64202
CALU	calumenin	IPI00554194	1	Cytoplasm	other			813	12321	64366
CAMK2D	calcium/calmodulin-dependent protein kinase II delta	IPI00212226	1	Cytoplasm	kinase			817	108058	24246
CANX	calnexin	IPI00199636	5	Cytoplasm	other			821	12330	29144
CASP3	caspase 3, apoptosis-related cysteine peptidase	--	3	Cytoplasm	peptidase	diagnosis,disease progression,efficacy,unspecified application	emricasan	836	12367	25402
CAV1	caveolin 1, caveolae protein, 22kDa	IPI00192313	4	Plasma Membrane	transmembrane receptor	diagnosis		857	12389	25404
CAV2	caveolin 2	--		Plasma Membrane	other			858	12390	363425
CBY1	chibby homolog 1 (Drosophila)	--	3	Cytoplasm	other			25776	73739	246768
Ccl2	chemokine (C-C motif) ligand 2	--	6	Extracellular Space	cytokine	unspecified application			20296	24770
CCNL2	cyclin L2	--	1	Nucleus	other			81669	56036	298686
CCT2	chaperonin containing TCP1, subunit 2 (beta)	--	1	Cytoplasm	kinase			10576	12461	299809
CCT3	chaperonin containing TCP1, subunit 3 (gamma)	--	1	Cytoplasm	other			7203	12462	295230
CCT4	chaperonin containing TCP1, subunit 4 (delta)	--	1	Cytoplasm	other			10575	12464	29374
CCT5	chaperonin containing TCP1, subunit 5 (epsilon)	IPI00470301	1	Cytoplasm	other			22948	12465	294864
CCT7	chaperonin containing TCP1, subunit 7 (eta)	--	1	Cytoplasm	other			10574	12468	297406
CCT8	chaperonin containing TCP1, subunit 8 (theta)	--	1	Cytoplasm	enzyme			10694	12469	288305
CCT6A	chaperonin containing TCP1, subunit 6A (zeta 1)	--	1	Cytoplasm	other			908	12466	288620
CD44	CD44 molecule (Indian blood group)	IPI00947999	2	Plasma Membrane	enzyme	diagnosis,disease progression,prognosis,unspecified application		960	12505	25406
CD70	CD70 molecule	--		Extracellular Space	cytokine	diagnosis		970	21948	301132
CD274	CD274 molecule	--	6	Plasma Membrane	enzyme			29126	60533	499342
CDK1	cyclin-dependent kinase 1	--	4	Nucleus	kinase		alvocidib	983	12534	54237
CKMT2	creatine kinase, mitochondrial 2 (sarcomeric)	--	5	Cytoplasm	kinase			1160	76722	688698
CNN1	calponin 1, basic, smooth muscle	IPI00325151	1	Cytoplasm	other			1264	12797	65204
CNN2	calponin 2	IPI00566208	1	Cytoplasm	other			1265	12798	690976
CNN3	calponin 3, acidic	IPI00205566	1	Cytoplasm	other			1266	71994	54321
COL3A1	collagen, type III, alpha 1	IPI00366944	2	Extracellular Space	other	diagnosis,efficacy	collagenase clostridium histolyticum	1281	12825	84032
COL5A2	collagen, type V, alpha 2	--	2	Extracellular Space	other		collagenase clostridium histolyticum	1290	12832	85250
CSRNP1	cysteine-serine-rich nuclear protein 1	--	3	Nucleus	transcription regulator			64651	215418	363165
CXCL12	chemokine (C-X-C motif) ligand 12	--		Extracellular Space	cytokine	diagnosis,efficacy,prognosis,unspecified application		6387	20315	24772
CYC1	cytochrome c-1	IPI00366416	5	Cytoplasm	enzyme			1537	66445	300047
CYP11B1	cytochrome P450, family 11, subfamily B, polypeptide 1	--	3	Cytoplasm	enzyme		metyrapone	1584	13072	24294
CYP1A1	cytochrome P450, family 1, subfamily A, polypeptide 1	--		Cytoplasm	enzyme	diagnosis		1543	13076	24296
CYP2E1	cytochrome P450, family 2, subfamily E, polypeptide 1	--	6	Cytoplasm	enzyme	diagnosis		1571	13106	25086
DAPK2	death-associated protein kinase 2	--	3	Cytoplasm	kinase			23604	13143
DLAT	dihydrolipoamide S-acetyltransferase	--	5	Cytoplasm	enzyme			1737	235339	81654
DNAJC10	DnaJ (Hsp40) homolog, subfamily C, member 10	IPI00372776	6	Cytoplasm	enzyme			54431	66861	295690
E2F1	E2F transcription factor 1	--		Nucleus	transcription regulator	disease progression,prognosis		1869	13555	399489
ECSIT	ECSIT signalling integrator	--	2	Nucleus	transcription regulator			51295	26940	300447
EDEM1	ER degradation enhancer, mannosidase alpha-like 1	--	6	Cytoplasm	enzyme			9695	192193	297504
EFTUD2	elongation factor Tu GTP binding domain containing 2	--	2	Nucleus	enzyme			9343	20624	287739
EGFR	epidermal growth factor receptor	--	4	Plasma Membrane	kinase	diagnosis,disease progression,efficacy,prognosis,response to therapy,safety,unspecified application	cetuximab, AEE 788, panitumumab, BMS-599626, varlitinib, XL647, bevacizumab/erlotinib, afatinib, sapitinib, cetuximab/irinotecan, lapatinib/pazopanib, irinotecan/panitumumab, erlotinib/vismodegib, erlotinib/gemcitabine, lapatinib/letrozole, capecitabine/lapatinib, bevacizumab/panitumumab, bevacizumab/cetuximab, capecitabine/erlotinib, lapatinib/paclitaxel, cabozantinib/erlotinib, lapatinib/trastu…	1956	13649	24329
EIF5	eukaryotic translation initiation factor 5	IPI00194880	4	Cytoplasm	translation regulator			1983	217869	56783
EIF3B	eukaryotic translation initiation factor 3, subunit B	IPI00363771	3	Cytoplasm	translation regulator			8662	27979	288516
EIF4G1	eukaryotic translation initiation factor 4 gamma, 1	IPI00563088	6	Cytoplasm	translation regulator			1981	208643	287986
EIF5A	eukaryotic translation initiation factor 5A	IPI00211216	5	Cytoplasm	translation regulator			1984	276770	287444
ELAVL1	ELAV like RNA binding protein 1	IPI00869767	6	Cytoplasm	other	efficacy		1994	15568	363854
ENO1	enolase 1, (alpha)	IPI00464815	4	Cytoplasm	enzyme	diagnosis		2023	13806|433182	24333
ESRRA	estrogen-related receptor alpha	--		Nucleus	ligand-dependent nuclear receptor	diagnosis		2101
Esrra	estrogen related receptor, alpha	--	5	Nucleus	transcription regulator				26379	293701
EVPL	envoplakin	--	2	Plasma Membrane	other			2125	14027	303687
FCGRT	Fc fragment of IgG, receptor, transporter, alpha	--	2	Plasma Membrane	transmembrane receptor			2217	14132	29558
FZD9	frizzled class receptor 9	--	6	Plasma Membrane	G-protein coupled receptor			8326	14371	266608
G3BP1	GTPase activating protein (SH3 domain) binding protein 1	--	3	Nucleus	enzyme			10146	27041	171092
GALNT2	polypeptide N-acetylgalactosaminyltransferase 2	IPI00870364	4	Cytoplasm	enzyme			2590	108148	292090
GFPT1	glutamine--fructose-6-phosphate transaminase 1	--	2	Cytoplasm	enzyme			2673	14583	297417
GNA13	guanine nucleotide binding protein (G protein), alpha 13	--	1	Plasma Membrane	enzyme			10672	14674	303634
GOLIM4	golgi integral membrane protein 4	IPI00958870		Cytoplasm	other			27333	73124	310526
GOT2	glutamic-oxaloacetic transaminase 2, mitochondrial	IPI00210920	4	Cytoplasm	enzyme			2806	14719	25721
GPX8	glutathione peroxidase 8 (putative)	IPI00211709		Cytoplasm	enzyme			493869	69590	294744
GRB2	growth factor receptor-bound protein 2	--	2	Cytoplasm	other			2885	14784	81504
GRSF1	G-rich RNA sequence binding factor 1	IPI00364208	5	Cytoplasm	other			2926	231413	305256
HADHB	hydroxyacyl-CoA dehydrogenase/3-ketoacyl-CoA thiolase/enoyl-CoA hydratase (trifunctional protein), beta subunit	IPI00198467	5	Cytoplasm	enzyme	unspecified application		3032	623031|231086	171155
HEXA	hexosaminidase A (alpha polypeptide)	IPI00394353	2	Cytoplasm	enzyme			3073	15211	300757
HEXB	hexosaminidase B (beta polypeptide)	IPI00464518	2	Cytoplasm	enzyme			3074	15212	294673
HMGA1	high mobility group AT-hook 1	IPI00203725	4	Nucleus	transcription regulator	unspecified application		3159	15361|111241	117062
Hnrnpa3	heterogeneous nuclear ribonucleoprotein A3	IPI00464458	5	Nucleus	other				229279	362152
HNRNPC	heterogeneous nuclear ribonucleoprotein C (C1/C2)	IPI00187860	6	Nucleus	other			3183	15381	290046
HSD17B4	hydroxysteroid (17-beta) dehydrogenase 4	IPI00326948	3	Cytoplasm	enzyme			3295	15488	79244
HSF1	heat shock transcription factor 1	--		Nucleus	transcription regulator			3297	15499	79245
HSF2	heat shock transcription factor 2	--	1	Nucleus	transcription regulator			3298	15500	64441
HSP90AA1	heat shock protein 90kDa alpha (cytosolic), class A member 1	IPI00210566	3	Cytoplasm	enzyme	safety,unspecified application	alvespimycin, retaspimycin, luminespib, cisplatin	3320	15519	299331
HSP90B1	heat shock protein 90kDa beta (Grp94), member 1	--		Cytoplasm	other		alvespimycin, retaspimycin, cisplatin	7184	22027	362862
HSPB1	heat shock 27kDa protein 1	IPI00201586	1	Cytoplasm	other	diagnosis,efficacy		3315	15507	24471
HSPD1	heat shock 60kDa protein 1 (chaperonin)	IPI00339148	6	Cytoplasm	enzyme	diagnosis,prognosis		3329	15510	63868
HTR1A	5-hydroxytryptamine (serotonin) receptor 1A, G protein-coupled	--	3	Plasma Membrane	G-protein coupled receptor		buspirone, caffeine/ergotamine, bifeprunox, iloperidone, flibanserin, asenapine, naluzotan, psilocybine, SLV-314, naproxen/sumatriptan, thioproperazine, lurasidone, vortioxetine, cinitapride, pipothiazine, chloropromazine, vilazodone, trazodone, sumatriptan, doxepin, alprenolol, eletriptan, almotriptan, fenfluramine, quetiapine, nefazodone, ziprasidone, aripiprazole, methysergide, dihydroergotami…	3350	15550	24473
HTR2A	5-hydroxytryptamine (serotonin) receptor 2A, G protein-coupled	--	4	Plasma Membrane	G-protein coupled receptor		paliperidone, risperidone, buspirone, caffeine/ergotamine, iloperidone, eplivanserin, blonanserin, flibanserin, asenapine, ocaperidone, abaperidone, psilocybine, APD125, thioproperazine, lurasidone, opipramol, paliperidone palmitate, cinitapride, pipothiazine, amitriptyline/ketamine, chloropromazine, trazodone, flupenthixol, cisapride, chlorprothixene, clozapine, doxepin, desipramine, cyproheptad…	3356	15558	29595
HTT	huntingtin	--	4	Cytoplasm	transcription regulator	unspecified application		3064	15194	29424
IDH3A	isocitrate dehydrogenase 3 (NAD+) alpha	--	5	Cytoplasm	enzyme			3419	67834	114096
IGF1R	insulin-like growth factor 1 receptor	--		Plasma Membrane	transmembrane receptor	diagnosis,efficacy,prognosis	linsitinib, cixutumumab, ganitumab, AVE1642, BIIB022, IGF1, ceritinib	3480	16001	25718
Igtp	interferon gamma induced GTPase	--	6	Cytoplasm	enzyme				16145	303163
ILF3	interleukin enhancer binding factor 3, 90kDa	--	6	Nucleus	transcription regulator			3609	16201	84472
INSR	insulin receptor	--	5	Plasma Membrane	kinase	prognosis	insulin detemir, INS, canakinumab/INS, insulin aspart/insulin detemir, ceritinib, insulin glargine/insulin lispro, insulin aspart, insulin glulisine, insulin lispro, insulin glargine, protamine zinc insulin	3643	16337	24954
IPMK	inositol polyphosphate multikinase	--	1	Nucleus	kinase			253430	69718	171458
IPO9	importin 9	--	1	Nucleus	transporter			55705	226432	304817
IQGAP1	IQ motif containing GTPase activating protein 1	IPI00365769	2	Cytoplasm	other			8826	29875	361598
KPNA5	karyopherin alpha 5 (importin alpha 6)	--	6	Cytoplasm	other	unspecified application		3841		294392
KPNA6	karyopherin alpha 6 (importin alpha 7)	IPI00359040	6	Nucleus	transporter			23633	16650	362607
KRAS	Kirsten rat sarcoma viral oncogene homolog	--	4	Cytoplasm	enzyme	diagnosis,efficacy,prognosis,response to therapy,unspecified application		3845	16653	24525
LAMA5	laminin, alpha 5	--	6	Extracellular Space	other	diagnosis		3911	16776	140433
LASP1	LIM and SH3 protein 1	IPI00198567	2	Cytoplasm	transporter			3927	16796	29278
LCN2	lipocalin 2	--		Extracellular Space	transporter	diagnosis,unspecified application		3934	16819	170496
LHX5	LIM homeobox 5	--	2	Nucleus	transcription regulator			64211	16873	124451
LMO7	LIM domain 7	IPI00421345	3	Cytoplasm	enzyme			4008	380928	361084
MAOA	monoamine oxidase A	IPI00202370	3	Cytoplasm	enzyme		ladostigil, CX-1370, moclobemide, phentermine/topiramate, fenfluramine/phentermine, methamphetamine, dextroamphetamine, procainamide, tranylcypromine, phenelzine, iproniazid, isocarboxazid, phentermine, benzphetamine, N-(2-indanyl)glycinamide	4128	17161	29253
MAP2K7	mitogen-activated protein kinase kinase 7	--	1	Cytoplasm	kinase			5609	26400	363855
MAP4K4	mitogen-activated protein kinase kinase kinase kinase 4	--		Cytoplasm	kinase			9448	26921	301363
MAPK9	mitogen-activated protein kinase 9	--	3	Cytoplasm	kinase			5601	26420	50658
MAPK10	mitogen-activated protein kinase 10	--	1	Cytoplasm	kinase			5602	26414	25272
MAPK11	mitogen-activated protein kinase 11	--		Cytoplasm	kinase		talmapimod, regorafenib	5600	19094	689314
MAPT	microtubule-associated protein tau	--		Plasma Membrane	other	diagnosis,efficacy,unspecified application		4137	17762	29477
MAT2B	methionine adenosyltransferase II, beta	--		Cytoplasm	enzyme			27430	108645	683630
mir-1	microRNA 1-1	--		Cytoplasm	microRNA	unspecified application		406905|406904|406989	387202|723959|387136|100316783	104796289|100526624|100314052|100314077
mir-30	microRNA 30a	--	1	Cytoplasm	microRNA	unspecified application		407029|407030|407033|407034|407031|407032	387226|387228|387227|723836|387225|723964	100314153|100314011|100314010|100314009|100314012|100314231
MMGT1	membrane magnesium transporter 1	IPI00215410		Cytoplasm	transporter			93380	236792	302864
MPC2	mitochondrial pyruvate carrier 2	IPI00212980	2	Plasma Membrane	other			25874	70456	100359982
MSN	moesin	IPI00212314	2	Plasma Membrane	other			4478	17698	81521
MYBBP1A	MYB binding protein (P160) 1a	--	2	Nucleus	transcription regulator	unspecified application		10514	18432	60571
MYBL2	v-myb avian myeloblastosis viral oncogene homolog-like 2	--		Nucleus	transcription regulator			4605	17865	296344
MYC	v-myc avian myelocytomatosis viral oncogene homolog	--	2	Nucleus	transcription regulator	diagnosis,efficacy,prognosis,response to therapy,unspecified application		4609	17869	24577
NDUFA5	NADH dehydrogenase (ubiquinone) 1 alpha subcomplex, 5	--	5	Cytoplasm	enzyme			4698	68202	25488
NDUFB10	NADH dehydrogenase (ubiquinone) 1 beta subcomplex, 10, 22kDa	IPI00202238	4	Cytoplasm	enzyme			4716	68342	681418
NDUFS4	NADH dehydrogenase (ubiquinone) Fe-S protein 4, 18kDa (NADH-coenzyme Q reductase)	IPI00212052	5	Cytoplasm	enzyme			4724	17993	499529
NDUFS8	NADH dehydrogenase (ubiquinone) Fe-S protein 8, 23kDa (NADH-coenzyme Q reductase)	IPI00188330	5	Cytoplasm	enzyme			4728	225887	293652
NDUFV1	NADH dehydrogenase (ubiquinone) flavoprotein 1, 51kDa	IPI00191913	5	Cytoplasm	enzyme			4723	17995	293655
NDUFV2	NADH dehydrogenase (ubiquinone) flavoprotein 2, 24kDa	--	5	Cytoplasm	enzyme			4729	72900	81728
NMT1	N-myristoyltransferase 1	IPI00200409	3	Cytoplasm	enzyme			4836	18107	259274
NR3C1	nuclear receptor subfamily 3, group C, member 1 (glucocorticoid receptor)	--	3	Nucleus	ligand-dependent nuclear receptor	efficacy	rimexolone, medrysone, clocortolone pivalate, diflorasone diacetate, fluorometholone, dexamethasone phosphate, cortisone acetate, halcinonide, flurandrenolide, desoximetasone, desonide, prednisolone, clobetasol propionate, fluocinolone acetonide, prednisone, hydrocortisone, triamcinolone, dexamethasone 21-acetate, 11beta hydrocortisone acetate, betamethasone, dexamethasone, budesonide, fluticason…	2908	14815	24413
NUAK1	NUAK family, SNF1-like kinase, 1	--		Nucleus	kinase			9891	77976	299694
NUCB1	nucleobindin 1	--	2	Cytoplasm	other	diagnosis		4924	18220	84595
NUDT21	nudix (nucleoside diphosphate linked moiety X)-type motif 21	IPI00363489	6	Nucleus	other			11051	68219	291877
OSBPL5	oxysterol binding protein-like 5	IPI00779181		Cytoplasm	other			114879	79196	361686
OVOL1	ovo-like zinc finger 1	--	2	Nucleus	transcription regulator			5017	18426	309164
P4HA1	prolyl 4-hydroxylase, alpha polypeptide I	--	1	Cytoplasm	enzyme	unspecified application		5033	18451	64475
P4HB	prolyl 4-hydroxylase, beta polypeptide	IPI00198887	1	Cytoplasm	enzyme			5034	18453	25506
PACSIN2	protein kinase C and casein kinase substrate in neurons 2	--	4	Cytoplasm	transporter			11252	23970	124461
PARK2	parkin RBR E3 ubiquitin protein ligase	--		Cytoplasm	enzyme	diagnosis		5071	50873	56816
PARP1	poly (ADP-ribose) polymerase 1	--	6	Nucleus	enzyme	diagnosis,efficacy,prognosis	veliparib, olaparib, INO-1001	142	11545	25591
PCBP1	poly(rC) binding protein 1	IPI00882480	2	Nucleus	translation regulator			5093	23983	500242
PCBP2	poly(rC) binding protein 2	IPI00464805	2	Nucleus	other			5094	18521	363005
PDIA6	protein disulfide isomerase family A, member 6	--	6	Cytoplasm	enzyme			10130	71853	286906
PDLIM5	PDZ and LIM domain 5	IPI00210187	1	Cytoplasm	other	unspecified application		10611	56376	64353
PGM5	phosphoglucomutase 5	IPI00361524		Cytoplasm	enzyme			5239	226041	679990
PGRMC1	progesterone receptor membrane component 1	IPI00480820	2	Plasma Membrane	transmembrane receptor			10857	53328	291948
PHB	prohibitin	--	1	Nucleus	transcription regulator	diagnosis		5245	18673	25344
PHB2	prohibitin 2	IPI00190557	1	Cytoplasm	transcription regulator			11331	12034	114766
PICALM	phosphatidylinositol binding clathrin assembly protein	IPI00194958	5	Cytoplasm	other			8301	233489	89816
PLA1A	phospholipase A1 member A	--	3	Extracellular Space	enzyme			51365	85031	85311
PLA2G2A	phospholipase A2, group IIA (platelets, synovial fluid)	--		Cytoplasm	enzyme	efficacy,prognosis,safety	varespladib methyl, varespladib, indomethacin	5320		29692
PML	promyelocytic leukemia	--		Nucleus	transcription regulator		arsenic trioxide	5371	18854	315713
PPARGC1A	peroxisome proliferator-activated receptor gamma, coactivator 1 alpha	--	5	Nucleus	transcription regulator	diagnosis,efficacy		10891	19017	83516
PPID	peptidylprolyl isomerase D	--	3	Cytoplasm	enzyme			5481	67738	501204|361967
PPL	periplakin	--	2	Cytoplasm	other	diagnosis		5493	19041	302934
PPM1D	protein phosphatase, Mg2+/Mn2+ dependent, 1D	--	6	Cytoplasm	phosphatase			8493	53892	287585
PRDX1	peroxiredoxin 1	IPI00211779	2	Cytoplasm	enzyme	diagnosis		5052	18477	117254|100363379
PRMT1	protein arginine methyltransferase 1	--	6	Nucleus	enzyme			3276	15469	60421
PSEN1	presenilin 1	--		Plasma Membrane	peptidase	diagnosis,unspecified application	tarenflurbil	5663	19164	29192
PSMA5	proteasome (prosome, macropain) subunit, alpha type, 5	--	4	Cytoplasm	peptidase			5686	26442	29672
PSMC2	proteasome (prosome, macropain) 26S subunit, ATPase, 2	IPI00421600	4	Nucleus	peptidase			5701	19181	25581
PSMC4	proteasome (prosome, macropain) 26S subunit, ATPase, 4	IPI00210158	4	Nucleus	peptidase			5704	23996	117262
PSMC6	proteasome (prosome, macropain) 26S subunit, ATPase, 6	--	4	Nucleus	peptidase			5706	67089	289990
PSMD1	proteasome (prosome, macropain) 26S subunit, non-ATPase, 1	--	4	Cytoplasm	other		bortezomib/cladribine/rituximab, bortezomib/sorafenib, bortezomib/paclitaxel, bortezomib/dexamethasone, bortezomib/dexamethasone/doxorubicin, bortezomib/dexamethasone/lenalidomide, bortezomib/dexamethasone/thalidomide, bortezomib/prednisone, bortezomib/doxorubicin, bortezomib/vorinostat, bortezomib/thalidomide, bortezomib/rituximab, bortezomib/dexamethasone/rituximab, bortezomib	5707	70247	83806
PSMD8	proteasome (prosome, macropain) 26S subunit, non-ATPase, 8	--	4	Cytoplasm	other			5714	57296	292766
PTP4A3	protein tyrosine phosphatase type IVA, member 3	--		Plasma Membrane	phosphatase	disease progression		11156	19245	362930
RAB7A	RAB7A, member RAS oncogene family	IPI00215564	4	Cytoplasm	enzyme			7879	19349	29448
RARA	retinoic acid receptor, alpha	--	3	Nucleus	ligand-dependent nuclear receptor	diagnosis	etretinate, daunorubicin/tretinoin, idarubicin/tretinoin, doxorubicin/tretinoin, adapalene, arsenic trioxide, isotretinoin, tazarotene, acitretin, tretinoin, tamibarotene, alitretinoin	5914	19401	24705
RASSF4	Ras association (RalGDS/AF-6) domain family member 4	--	4	Other	other			83937	213391	362423
RASSF5	Ras association (RalGDS/AF-6) domain family member 5	--	4	Plasma Membrane	other			83593	54354	54355
RBM3	RNA binding motif (RNP1, RRM) protein 3	IPI00515841	1	Cytoplasm	other			5935	100043257|19652	114488
RBM14	RNA binding motif protein 14	IPI00200047	6	Nucleus	transcription regulator			10432	56275	100911677|170900
RBMX	RNA binding motif protein, X-linked	IPI00370207	2	Nucleus	other			27316	19655	302855
Rbmxl1	RNA binding motif protein, X linked-like-1	IPI00559910	6	Nucleus	other				19656	307779
RELA	v-rel avian reticuloendotheliosis viral oncogene homolog A	--	2	Nucleus	transcription regulator	diagnosis,efficacy	NF-kappaB decoy	5970	19697	309165
RHOJ	ras homolog family member J	--		Cytoplasm	enzyme			57381	80837	299145
RIN1	Ras and Rab interactor 1	--	4	Cytoplasm	other			9610	225870
RIN2	Ras and Rab interactor 2	--	4	Cytoplasm	other			54453	74030	311494
RPL4	ribosomal protein L4	IPI00202512	3	Cytoplasm	enzyme			6124	67891	64302
RPL5	ribosomal protein L5	IPI00230914	5	Cytoplasm	other			6125	100503670	81763
RPL15	ribosomal protein L15	--	2	Cytoplasm	other			6138	66480	245981
RPL23	ribosomal protein L23	IPI00207980	3	Cytoplasm	other			9349	65019	29282
RPS14	ribosomal protein S14	--	2	Cytoplasm	translation regulator			6208	20044	29284
RPS17	ribosomal protein S17	--	3	Cytoplasm	other			6218	20068
RRAS	related RAS viral (r-ras) oncogene homolog	IPI00206010	4	Cytoplasm	enzyme			6237	20130	361568
RYR2	ryanodine receptor 2 (cardiac)	--	1	Plasma Membrane	ion channel			6262	20191	689560
SEL1L	sel-1 suppressor of lin-12-like (C. elegans)	--	6	Cytoplasm	other			6400	20338	314352
SEPT2	septin 2	--	4	Cytoplasm	enzyme			4735	18000	117515
SEPT6	septin 6	IPI00947878	4	Cytoplasm	other			23157	56526	691335
SEPT8	septin 8	--	4	Extracellular Space	other			23176	20362	303135
SEPT9	septin 9	IPI00215235	4	Cytoplasm	enzyme	diagnosis		10801	53860	83788
SEPT11	septin 11	IPI00363930	4	Nucleus	other			55752	52398	305227
SERTAD1	SERTA domain containing 1	--		Nucleus	transcription regulator	unspecified application		29950	55942	361526
SET	SET nuclear proto-oncogene	IPI00213688	6	Nucleus	phosphatase	prognosis		6418	671392|56086	307947
SETBP1	SET binding protein 1	--		Nucleus	other			26040	240427	291423
Sf1	splicing factor 1	IPI00558327	6	Nucleus	other				22668	117855
SH3GLB1	SH3-domain GRB2-like endophilin B1	--	3	Cytoplasm	enzyme			51100	54673	292156
SLC25A3	solute carrier family 25 (mitochondrial carrier; phosphate carrier), member 3	IPI00562259	2	Cytoplasm	transporter			5250	18674	245959
SMARCC1	SWI/SNF related, matrix associated, actin dependent regulator of chromatin, subfamily c, member 1	IPI00764046	6	Nucleus	transcription regulator			6599	20588	301020
SP1	Sp1 transcription factor	--		Nucleus	transcription regulator			6667	20683	24790
SPP1	secreted phosphoprotein 1	--		Extracellular Space	cytokine	diagnosis,efficacy,unspecified application		6696	20750	25353
Sprr2k	small proline-rich protein 2K	--	2	Cytoplasm	other				20765	100361349|100361455
SREBF1	sterol regulatory element binding transcription factor 1	--	5	Nucleus	transcription regulator	diagnosis		6720	20787	78968
SRSF2	serine/arginine-rich splicing factor 2	IPI00389420	1	Nucleus	transcription regulator			6427	20382	494445
SRSF3	serine/arginine-rich splicing factor 3	IPI00372826	1	Nucleus	other			6428	20383	361814
STAT1	signal transducer and activator of transcription 1, 91kDa	--	6	Nucleus	transcription regulator	diagnosis,efficacy,prognosis,response to therapy		6772	20846	25124
STAT5B	signal transducer and activator of transcription 5B	--	2	Nucleus	transcription regulator	response to therapy		6777	20851	25126
SUCLA2	succinate-CoA ligase, ADP-forming, beta subunit	IPI00364431	5	Cytoplasm	enzyme			8803	20916	361071
SUMO2	small ubiquitin-like modifier 2	--		Nucleus	enzyme			6613	170930	690244
SUMO3	small ubiquitin-like modifier 3	--		Nucleus	other			6612	20610	499417
SYVN1	synovial apoptosis inhibitor 1, synoviolin	--		Cytoplasm	transporter			84447	74126	361712
TAGLN2	transgelin 2	IPI00555171	1	Cytoplasm	other			8407	21346	304983
TCIRG1	T-cell, immune regulator 1, ATPase, H+ transporting, lysosomal V0 subunit A3	--		Plasma Membrane	enzyme			10312	27060	293650
TCP1	t-complex 1	--	1	Cytoplasm	other			6950	21454	24818
TERF2	telomeric repeat binding factor 2	--	6	Nucleus	other	diagnosis,disease progression		7014	21750	361403
TESC	tescalcin	--	4	Cytoplasm	other			54997	57816	288689
TGFB1	transforming growth factor, beta 1	--		Extracellular Space	growth factor	diagnosis,efficacy,prognosis,safety,unspecified application		7040	21803	59086
TGM2	transglutaminase 2	--	3	Cytoplasm	enzyme			7052	21817	56083
Tgtp1/Tgtp2	T cell specific GTPase 1	--	6	Other	enzyme				21822|100039796
THRAP3	thyroid hormone receptor associated protein 3	IPI00359323	3	Nucleus	transcription regulator			9967	230753	313591
TIMM8A	translocase of inner mitochondrial membrane 8 homolog A (yeast)	IPI00204831	3	Cytoplasm	transporter			1678	30058|100039343	84383
TMED9	transmembrane emp24 protein transport domain containing 9	IPI00364707	3	Cytoplasm	transporter			54732	67511	361207
TMED10	transmembrane emp24-like trafficking protein 10 (yeast)	IPI00231659	3	Cytoplasm	transporter			10972	100042773|68581	84599
TOMM40	translocase of outer mitochondrial membrane 40 homolog (yeast)	--	5	Cytoplasm	ion channel			10452	53333	308416
TOP2B	topoisomerase (DNA) II beta 180kDa	IPI00763824	1	Nucleus	enzyme		novobiocin, etoposide, CPI-0004Na, becatecarin, elsamitrucin, AQ4N, elomotecan, tafluposide, cyclophosphamide/epirubicin/5-fluorouracil, cytarabine/daunorubicin, hydrocortisone/mitoxantrone, mitoxantrone/prednisone, cladribine/cytarabine/daunorubicin, cytarabine/daunorubicin/tretinoin, arsenic trioxide/daunorubicin/tretinoin, cytarabine/etoposide, cytarabine/etoposide/mitoxantrone, cytarabine/mit…	7155	21974	361100
TP53	tumor protein p53	--	1	Nucleus	transcription regulator	diagnosis,disease progression,efficacy,prognosis,response to therapy,unspecified application		7157	22059	24842
TP53BP2	tumor protein p53 binding protein 2	--	6	Nucleus	other			7159	209456	305025
TRIM29	tripartite motif containing 29	--		Cytoplasm	transcription regulator	diagnosis		23650	72169	300656
TUBB6	tubulin, beta 6 class V	--	5	Cytoplasm	other		brentuximab vedotin, cabazitaxel	84617	67951	307351
UBXN4	UBX domain protein 4	IPI00371952	4	Extracellular Space	other			23190	67812	304766
ULK2	unc-51 like autophagy activating kinase 2	--	5	Cytoplasm	kinase			9706	29869	303206
VAPA	VAMP (vesicle-associated membrane protein)-associated protein A, 33kDa	--	4	Plasma Membrane	other			9218	30960	58857
VAPB	VAMP (vesicle-associated membrane protein)-associated protein B and C	IPI00209283	6	Plasma Membrane	other			9217	56491	60431
VCP	valosin containing protein	--	4	Cytoplasm	enzyme			7415	269523	116643
XAF1	XIAP associated factor 1	--	3	Nucleus	other			54739	327959	679600
XBP1	X-box binding protein 1	--	6	Nucleus	transcription regulator			7494	22433	289754
YWHAE	tyrosine 3-monooxygenase/tryptophan 5-monooxygenase activation protein, epsilon	IPI00325135	3	Cytoplasm	other	diagnosis		7531	22627	29753
YWHAH	tyrosine 3-monooxygenase/tryptophan 5-monooxygenase activation protein, eta	IPI00231677	3	Cytoplasm	transcription regulator	unspecified application		7533	22629	25576
ZNF148	zinc finger protein 148	--	6	Nucleus	transcription regulator			7707	22661	58820
ZYX	zyxin	IPI00914765	2	Plasma Membrane	other	unspecified application		7791	22793	114636
