# Supplementary material for: The Goto Kakizaki rat: Impact of age upon changes in cardiac and renal structure, function
Source: PLoS One. 2021 Jun 24;16(6):e0252711. doi: 10.1371/journal.pone.0252711 (PMC8224913; doi:10.1371/journal.pone.0252711)
Supplement: S1 Datasets — (ZIP) [file pone.0252711.s004.zip › H9c2_GK_Pathways and MF.xlsx]

## Sheet: H2C9 HG MF
Overrepresented molecular functions associated with proteins exclusively identified in H2C9 HG cultures
Description	Number of proteins	p-value
RNA binding	36	2.28e-12
structural molecule activity	39	4.58e-11
nucleoside phosphate binding	69	8.13e-08
nucleotide binding	69	8.13e-08
structural constituent of ribosome	24	9.6e-08
small molecule binding	69	4.07e-07
heterocyclic compound binding	105	2.05e-06
actin binding	17	2.06e-06
organic cyclic compound binding	105	3.3e-06
nucleic acid binding	64	4.77e-05
cytoskeletal protein binding	23	9.86e-05
aminoacyl-tRNA ligase activity	5	0.000513
Ran GTPase binding	2	0.000528
ligase activity, forming aminoacyl-tRNA and related compounds	5	0.000568
ligase activity, forming carbon-oxygen bonds	5	0.000568
protein complex binding	13	0.000661
RS domain binding	2	0.00146
binding	194	0.00186
DNA topoisomerase II activity	2	0.00186
DNA topoisomerase type II (ATP-hydrolyzing) activity	2	0.00186
NAD binding	5	0.00196
structural constituent of cytoskeleton	4	0.0024
transferase activity, transferring nitrogenous groups	3	0.00293
ligase activity, forming nitrogen-metal bonds	3	0.00315
ligase activity, forming nitrogen-metal bonds, forming coordination complexes	3	0.00315
magnesium chelatase activity	3	0.00315
tricarboxylic acid transmembrane transporter activity	2	0.00337
RNA helicase activity	3	0.00338
mRNA binding	5	0.00348

## Sheet: GK overrepresented pathways
Overrepresented pathways associated with GK proteins
Description	Count	Ref. Count	Raw p-value
Ubiquinone and other terpenoid-quinone biosynthesis (rno00130)	4	146	1.81e-44
Synthesis and degradation of ketone bodies (rno00072)	4	148	3.57e-38
Phenylalanine metabolism (rno00360)	4	1063	2.32e-37
Proximal tubule bicarbonate reclamation (rno04964)	4	194	5.31e-35
Fatty acid elongation (rno00062)	5	185	1.58e-30
Pentose and glucuronate interconversions (rno00040)	5	39	5.94e-19
Galactose metabolism (rno00052)	6	72	1.4e-16
Alanine, aspartate and glutamate metabolism (rno00250)	6	29	3.02e-14
Cysteine and methionine metabolism (rno00270)	6	37	3.99e-13
Fructose and mannose metabolism (rno00051)	7	74	1.86e-11
Glutathione metabolism (rno00480)	7	24	1.4e-10
Arginine and proline metabolism (rno00330)	8	37	9.52e-10
Starch and sucrose metabolism (rno00500)	8	26	1.17e-06
Lysine degradation (rno00310)	8	101	1.56e-06
Glyoxylate and dicarboxylate metabolism (rno00630)	9	22	2.21e-06
Butanoate metabolism (rno00650)	10	35	2.48e-05
Tryptophan metabolism (rno00380)	10	66	2.62e-05
Proteasome (rno03050)	10	75	0.000116
Legionellosis (rno05134)	10	42	0.000136
Bacterial invasion of epithelial cells (rno05100)	10	70	0.000214
PPAR signaling pathway (rno03320)	12	64	0.00034
Propanoate metabolism (rno00640)	13	50	0.00062			Distribution of Pathways overrepresented in Diabetic GK model
Hypertrophic cardiomyopathy (HCM) (rno05410)	13	9	0.00125
Peroxisome (rno04146)	14	10	0.00198			Cardiac Muscle Contraction			28	13.1455
Dilated cardiomyopathy (rno05414)	14	25	0.00295			Oxidative Phosphorylation			62	29.108
Fatty acid degradation (rno00071)	15	42	0.00298			Glycolysis/Gluconeogenesis			23	10.7981
Citrate cycle (TCA cycle) (rno00020)	17	61	0.00302			Protein			23	10.7981
Focal adhesion (rno04510)	17	43	0.00348			Regulation of Actin Cytoskeleton			18	8.4507
Pyruvate metabolism (rno00620)	18	26	0.00365			Fatty acid degredation			15	7.04225
Regulation of actin cytoskeleton (rno04810)	18	45	0.00466			Citrate Cycle			17	7.98122
Ribosome (rno03010)	20	28	0.00539			Focal (Cell-Matrix) Ahesion			17	7.98122
Valine, leucine and isoleucine degradation (rno00280)	23	37	0.0056			Protein Folding/Sorting/Degredation			10	4.69484
Glycolysis / Gluconeogenesis (rno00010)	23	153	0.00957
Cardiac muscle contraction (rno04260)	28	166	0.00995						213	100
Alzheimer's disease (rno05010)	61	15	0.0102
Oxidative phosphorylation (rno00190)	62	24	0.0123
Parkinson's disease (rno05012)	67	17	0.0161
Huntington's disease (rno05016)	67	27	0.0202
Metabolic pathways (rno01100)	165	47	0.0205

## Sheet: GK overrepresented MF
Overrepreseted molecular functions associated with GK proteins
Description	Count	Ref. Count	Raw p-value
oxidoreductase activity	154	1500	1.16e-53
cofactor binding	86	545	4.17e-44
catalytic activity	442	10392	3.15e-43
coenzyme binding	68	391	9.61e-38
small molecule binding	255	5192	2.31e-30
nucleoside phosphate binding	238	4978	2.28e-26
nucleotide binding	238	4978	2.28e-26
oxidoreductase activity, acting on NAD(P)H	32	122	3.43e-24
oxidoreductase activity, acting on NAD(P)H, quinone or similar compound as acceptor	23	60	4.99e-22
NADH dehydrogenase activity	21	47	6.19e-22
NAD binding	29	120	5.82e-21
NADH dehydrogenase (quinone) activity	20	45	6.77e-21
NADH dehydrogenase (ubiquinone) activity	20	45	6.77e-21
anion binding	228	5199	3.07e-20
ion binding	372	10357	3.84e-19
identical protein binding	89	1299	1.25e-18
oxidoreductase activity, acting on the CH-OH group of donors, NAD or NADP as acceptor	35	224	1.9e-18
oxidoreductase activity, acting on CH-OH group of donors	36	243	3.67e-18
molecular_function	822	31267	1.35e-14
oxidoreductase activity, acting on the CH-CH group of donors	19	80	4.62e-14
binding	666	23414	5.46e-14
antioxidant activity	22	118	9.92e-14
protein homodimerization activity	60	849	1.84e-13
acyl-CoA dehydrogenase activity	12	26	2.63e-13
hydrogen ion transmembrane transporter activity	32	280	4.49e-13
cytoskeletal protein binding	77	1299	5.99e-13
actin binding	47	590	1.3e-12
enzyme binding	92	1742	2.12e-12
flavin adenine dinucleotide binding	22	139	3.15e-12
protein complex binding	46	613	1.75e-11
fatty-acyl-CoA binding	12	37	3.94e-11
isomerase activity	27	248	9.19e-11
organic cyclic compound binding	318	9678	1.73e-10
protein dimerization activity	79	1528	2.34e-10
peroxidase activity	14	67	6.29e-10
oxidoreductase activity, acting on peroxide as acceptor	14	70	1.16e-09
hydro-lyase activity	15	85	1.87e-09
cytochrome-c oxidase activity	11	41	2.53e-09
heme-copper terminal oxidase activity	11	41	2.53e-09
oxidoreductase activity, acting on a heme group of donors, oxygen as acceptor	11	41	2.53e-09
lyase activity	27	289	2.78e-09
chaperone binding	14	75	3.02e-09
oxidoreductase activity, acting on a heme group of donors	11	42	3.36e-09
purine nucleotide binding	144	3678	4.22e-09
isocitrate dehydrogenase activity	6	8	5.28e-09
ribonucleotide binding	144	3694	5.58e-09
heterocyclic compound binding	307	9585	8.08e-09
carbon-oxygen lyase activity	16	110	1e-08
nucleoside binding	140	3620	1.56e-08
kinase binding	43	685	1.75e-08
purine ribonucleoside binding	139	3598	1.89e-08
purine ribonucleotide binding	141	3666	1.92e-08
purine nucleoside binding	139	3601	1.99e-08
ribonucleoside binding	139	3605	2.13e-08
enzyme inhibitor activity	33	450	2.22e-08
unfolded protein binding	22	221	2.58e-08
oxygen binding	9	33	6.22e-08
purine ribonucleoside triphosphate binding	136	3583	7.86e-08
oxygen transporter activity	7	18	1.19e-07
GTP binding	43	737	1.37e-07
oxidoreductase activity, acting on diphenols and related substances as donors, cytochrome as acceptor	6	12	1.6e-07
ubiquinol-cytochrome-c reductase activity	6	12	1.6e-07
guanyl ribonucleotide binding	44	768	1.62e-07
guanyl nucleotide binding	44	769	1.68e-07
4 iron, 4 sulfur cluster binding	9	37	1.84e-07
protein kinase binding	38	626	2.75e-07
oxidoreductase activity, acting on diphenols and related substances as donors	6	13	2.92e-07
phosphatidylcholine-sterol O-acyltransferase activator activity	4	4	3.4e-07
structural molecule activity	72	1596	3.48e-07
endopeptidase regulator activity	23	278	3.7e-07
iron-sulfur cluster binding	13	96	5.62e-07
oxidoreductase activity, acting on the aldehyde or oxo group of donors	20	223	5.95e-07
metal cluster binding	13	97	6.35e-07
carboxylic acid binding	24	313	8.23e-07
protein binding	417	14397	9.65e-07
ADP binding	8	34	1.18e-06
enoyl-CoA hydratase activity	4	5	1.67e-06
haptoglobin binding	4	5	1.67e-06
phosphotransferase activity, nitrogenous group as acceptor	7	26	2.08e-06
hydrolase activity, acting on acid anhydrides	77	1843	2.5e-06
peptidase regulator activity	24	335	2.71e-06
serine-type endopeptidase inhibitor activity	14	129	3.15e-06
hydrolase activity, acting on acid anhydrides, in phosphorus-containing anhydrides	76	1824	3.21e-06
3-hydroxyacyl-CoA dehydrogenase activity	5	11	3.35e-06
translation elongation factor activity	8	39	3.59e-06
GTPase activity	29	462	3.66e-06
magnesium ion binding	23	319	3.91e-06
quinone binding	7	29	4.63e-06
calcium channel inhibitor activity	4	6	4.9e-06
eukaryotic cell surface binding	8	41	5.34e-06
ion channel binding	12	100	5.55e-06
CoA carboxylase activity	5	12	5.62e-06
lipase inhibitor activity	6	20	5.7e-06
nucleoside-triphosphatase activity	73	1764	6.4e-06
ligase activity, forming carbon-carbon bonds	5	13	8.95e-06
pyrophosphatase activity	74	1814	9.04e-06
fatty acid binding	8	44	9.29e-06
endopeptidase inhibitor activity	20	269	1.05e-05
intramolecular oxidoreductase activity	10	75	1.3e-05
isocitrate dehydrogenase (NADP+) activity	3	3	1.41e-05
long-chain-acyl-CoA dehydrogenase activity	3	3	1.41e-05
calcium-dependent phospholipid binding	9	61	1.53e-05
electron carrier activity	21	302	1.75e-05
phosphopyruvate hydratase activity	6	25	2.35e-05
NADP binding	11	98	2.57e-05
peroxiredoxin activity	5	16	2.86e-05
proton-transporting ATP synthase activity, rotational mechanism	6	26	2.99e-05
adenyl nucleotide binding	108	3027	3.03e-05
peptidase inhibitor activity	20	290	3.1e-05
lipid binding	56	1310	3.27e-05
oxidoreductase activity, acting on the aldehyde or oxo group of donors, NAD or NADP as acceptor	16	202	3.65e-05
alcohol binding	10	85	3.96e-05
sterol binding	7	40	4.39e-05
threonine-type endopeptidase activity	7	41	5.18e-05
threonine-type peptidase activity	7	41	5.18e-05
amide binding	19	277	5.21e-05
oxidoreductase activity, acting on the aldehyde or oxo group of donors, disulfide as acceptor	5	18	5.39e-05
dATP binding	3	4	5.54e-05
long-chain-enoyl-CoA hydratase activity	3	4	5.54e-05
propionyl-CoA carboxylase activity	3	4	5.54e-05
pyrimidine ribonucleotide binding	3	4	5.54e-05
Rab GDP-dissociation inhibitor activity	3	4	5.54e-05
succinate dehydrogenase activity	3	4	5.54e-05
protein heterodimerization activity	32	625	6.91e-05
steroid binding	11	112	8.87e-05
intramolecular transferase activity, phosphotransferases	5	20	9.37e-05
aldehyde dehydrogenase (NAD) activity	4	11	9.79e-05
adenyl ribonucleotide binding	105	3017	0.000104
hydrolase activity	148	4563	0.000113
rRNA binding	8	62	0.000121
oxidoreductase activity, acting on a sulfur group of donors	10	97	0.000123
cation binding	195	6316	0.000125
adenyl deoxyribonucleotide binding	3	5	0.000136
glycogen phosphorylase activity	3	5	0.000136
isocitrate dehydrogenase (NAD+) activity	3	5	0.000136
purine deoxyribonucleotide binding	3	5	0.000136
ubiquinone binding	3	5	0.000136
protein serine/threonine phosphatase activity	7	48	0.000147
ATPase activity, coupled to transmembrane movement of ions, rotational mechanism	6	34	0.000148
ion channel inhibitor activity	5	22	0.000153
lipoprotein particle binding	6	35	0.000175
protein-lipid complex binding	6	35	0.000175
protein disulfide oxidoreductase activity	7	50	0.000191
adenylate kinase activity	4	13	0.000204
phosphogluconate dehydrogenase (decarboxylating) activity	4	13	0.000204
modified amino acid binding	9	85	0.000217
glutathione transferase activity	7	52	0.000245
peptide binding	17	263	0.000256
phosphoglycerate mutase activity	3	6	0.000267
pyruvate dehydrogenase (acetyl-transferring) activity	3	6	0.000267
pyruvate dehydrogenase activity	3	6	0.000267
intramolecular transferase activity	7	53	0.000276
CoA-ligase activity	4	14	0.00028
monovalent inorganic cation transmembrane transporter activity	34	735	0.000283
actin filament binding	11	129	0.000311
transferase activity, transferring nitrogenous groups	6	39	0.000325
metal ion binding	187	6135	0.000352
acid-thiol ligase activity	5	26	0.000353
channel inhibitor activity	5	26	0.000353
ATP binding	100	2946	0.000369
2 iron, 2 sulfur cluster binding	6	40	0.000374
calcium channel regulator activity	6	40	0.000374
glucose binding	4	15	0.000375
drug binding	13	176	0.000378
protein binding, bridging	11	133	0.000404
acetyl-CoA C-acyltransferase activity	3	7	0.000459
creatine kinase activity	3	7	0.000459
intramolecular oxidoreductase activity, interconverting keto- and enol-groups	4	16	0.00049
phospholipase inhibitor activity	4	16	0.00049
channel regulator activity	10	115	0.000493
structural constituent of cytoskeleton	8	76	0.000501
mRNA binding	11	137	0.00052
disulfide oxidoreductase activity	7	59	0.00054
13-prostaglandin reductase activity	2	2	0.000584
bisphosphoglycerate 2-phosphatase activity	2	2	0.000584
bisphosphoglycerate mutase activity	2	2	0.000584
CTP binding	2	2	0.000584
cyclosporin A binding	2	2	0.000584
dopachrome isomerase activity	2	2	0.000584
L-malate dehydrogenase activity	2	2	0.000584
long-chain-3-hydroxyacyl-CoA dehydrogenase activity	2	2	0.000584
malonyl-CoA decarboxylase activity	2	2	0.000584
medium-chain-acyl-CoA dehydrogenase activity	2	2	0.000584
methylcrotonoyl-CoA carboxylase activity	2	2	0.000584
succinate dehydrogenase (ubiquinone) activity	2	2	0.000584
succinate-CoA ligase (GDP-forming) activity	2	2	0.000584
very-long-chain-acyl-CoA dehydrogenase activity	2	2	0.000584
amino acid binding	13	185	0.000607
enzyme regulator activity	58	1537	0.000613
C-acyltransferase activity	4	17	0.000629
cholesterol transporter activity	4	17	0.000629
monocarboxylic acid binding	8	79	0.00065
carnitine O-acyltransferase activity	3	8	0.000721
deoxyribonucleotide binding	3	8	0.000721
malate dehydrogenase activity	3	8	0.000721
transferase activity, transferring acyl groups	19	343	0.000781
AMP binding	4	18	0.000793
glutathione binding	4	18	0.000793
oligopeptide binding	4	18	0.000793
sterol transporter activity	4	18	0.000793
protein kinase A binding	6	46	0.000807
GDP-dissociation inhibitor activity	4	19	0.000985
protein histidine kinase activity	4	19	0.000985
binding, bridging	11	148	0.000988
endopeptidase activator activity	3	9	0.00106
phosphorylase activity	3	9	0.00106
pyrimidine nucleotide binding	3	9	0.00106
telethonin binding	3	9	0.00106
ATPase activity	33	763	0.00108
intramolecular oxidoreductase activity, transposing C=C bonds	5	33	0.00111
ribosome binding	5	33	0.00111
receptor binding	62	1728	0.00139
protein kinase inhibitor activity	6	51	0.0014
nucleotide kinase activity	4	21	0.00146
aminomethyltransferase activity	3	10	0.00149
retinal dehydrogenase activity	3	10	0.00149
Tat protein binding	3	10	0.00149
translation factor activity, nucleic acid binding	10	134	0.0016
ligase activity, forming carbon-sulfur bonds	5	36	0.00166
15-oxoprostaglandin 13-oxidase activity	2	3	0.00172
bisphosphoglycerate phosphatase activity	2	3	0.00172
electron-transferring-flavoprotein dehydrogenase activity	2	3	0.00172
high-density lipoprotein particle receptor binding	2	3	0.00172
L-aspartate:2-oxoglutarate aminotransferase activity	2	3	0.00172
L-phenylalanine:2-oxoglutarate aminotransferase activity	2	3	0.00172
organic acid binding	2	3	0.00172
oxidoreductase activity, acting on the CH-NH group of donors, quinone or similar compound as acceptor	2	3	0.00172
palmitoyl-CoA oxidase activity	2	3	0.00172
pyrimidine ribonucleoside binding	2	3	0.00172
sulfonylurea receptor binding	2	3	0.00172
UTP binding	2	3	0.00172
RNA binding	47	1240	0.00179
transaminase activity	5	37	0.00188
transferase activity, transferring acyl groups other than amino-acyl groups	15	261	0.00188
hemoglobin binding	3	11	0.00201
kinase inhibitor activity	6	56	0.00228
lipoprotein particle receptor binding	4	24	0.00245
structural constituent of muscle	6	57	0.0025
MHC class I protein binding	3	12	0.00263
poly(A) RNA binding	3	12	0.00263
substrate-specific transporter activity	69	2037	0.00317
nucleobase-containing compound kinase activity	7	80	0.00325
porin activity	3	13	0.00336
2,3-bisphosphoglycerate-dependent phosphoglycerate mutase activity	2	4	0.00339
3-oxoacyl-[acyl-carrier-protein] synthase activity	2	4	0.00339
acylphosphatase activity	2	4	0.00339
kynurenine aminotransferase activity	2	4	0.00339
kynurenine-oxoglutarate transaminase activity	2	4	0.00339
L-phenylalanine aminotransferase activity	2	4	0.00339
phospholipase A2 inhibitor activity	2	4	0.00339
pyrimidine nucleoside binding	2	4	0.00339
thioredoxin peroxidase activity	2	4	0.00339
thiosulfate sulfurtransferase activity	2	4	0.00339
oxidoreductase activity, acting on the CH-NH group of donors	5	43	0.00368
transferase activity, transferring alkyl or aryl (other than methyl) groups	8	104	0.0038
transporter activity	78	2378	0.00399
carbon-carbon lyase activity	7	83	0.004
single-stranded RNA binding	5	44	0.00407
steroid dehydrogenase activity, acting on the CH-OH group of donors, NAD or NADP as acceptor	5	44	0.00407
intramolecular oxidoreductase activity, transposing S-S bonds	3	14	0.0042
protein disulfide isomerase activity	3	14	0.0042
pyridoxal phosphate binding	8	106	0.00427
glutathione peroxidase activity	4	28	0.00438
collagen binding	6	64	0.00448
calcium ion binding	44	1203	0.00468
poly-purine tract binding	3	15	0.00516
protein kinase A catalytic subunit binding	3	15	0.00516
vinculin binding	3	15	0.00516
antigen binding	6	66	0.00522
lipid transporter activity	8	110	0.00533
apolipoprotein receptor binding	2	5	0.00556
cAMP-dependent protein kinase inhibitor activity	2	5	0.00556
dodecenoyl-CoA delta-isomerase activity	2	5	0.00556
kininogen binding	2	5	0.00556
nitric-oxide synthase regulator activity	2	5	0.00556
purine nucleobase binding	2	5	0.00556
vitamin D binding	2	5	0.00556
tetrapyrrole binding	16	322	0.00562
protease binding	8	111	0.00563
beta-amyloid binding	4	30	0.00564
cholesterol binding	4	30	0.00564
structural constituent of ribosome	35	919	0.00605
protein kinase C binding	6	69	0.00648
proton-transporting ATPase activity, rotational mechanism	4	32	0.00713
ribonucleoprotein complex binding	6	71	0.00743
NAD+ binding	3	17	0.00744
voltage-gated anion channel activity	5	51	0.00767
monosaccharide binding	7	94	0.00786
oxidoreductase activity, acting on the CH-CH group of donors, NAD or NADP as acceptor	4	33	0.00796
cAMP-dependent protein kinase activity	2	6	0.00821
carbonyl reductase (NADPH) activity	2	6	0.00821
carnitine O-palmitoyltransferase activity	2	6	0.00821
fructose binding	2	6	0.00821
glycerol-3-phosphate dehydrogenase [NAD+] activity	2	6	0.00821
long-chain fatty acid transporter activity	2	6	0.00821
O-palmitoyltransferase activity	2	6	0.00821
oxidoreductase activity, acting on the CH-CH group of donors, quinone or related compound as acceptor	2	6	0.00821
pyruvate dehydrogenase (acetyl-transferring) kinase activity	2	6	0.00821
S-acyltransferase activity	2	6	0.00821
peptidyl-prolyl cis-trans isomerase activity	6	73	0.00848
cation-transporting ATPase activity	9	144	0.00855
phosphorelay sensor kinase activity	3	18	0.00877
heme binding	15	309	0.00881
cis-trans isomerase activity	6	75	0.00964
phosphotransferase activity, phosphate group as acceptor	5	54	0.00973
steroid dehydrogenase activity	5	54	0.00973
integrin binding	7	98	0.00978
MHC protein binding	3	19	0.0102
extracellular matrix binding	5	56	0.0113
acetate-CoA ligase activity	2	7	0.0113
nucleobase binding	2	7	0.0113
oxidoreductase activity, acting on superoxide radicals as acceptor	2	7	0.0113
oxo-acid-lyase activity	2	7	0.0113
succinate-CoA ligase activity	2	7	0.0113
superoxide dismutase activity	2	7	0.0113
transferase activity, transferring acyl groups, acyl groups converted into alkyl on transfer	2	7	0.0113
oxidoreductase activity, acting on a sulfur group of donors, NAD(P) as acceptor	3	20	0.0118
protein kinase A regulatory subunit binding	3	20	0.0118

## Sheet: Pathways H2C9HG
Over represented Pathways associated with H2C9 HG proteins
Description	Count	Ref. Count	Raw p-value
Ribosome (rno03010)	51	101	3.04e-37
Citrate cycle (TCA cycle) (rno00020)	15	29	7.28e-12
Parkinson's disease (rno05012)	32	146	2.5e-11
Huntington's disease (rno05016)	33	194	1.26e-08
Protein processing in endoplasmic reticulum (rno04141)	25	127	4.16e-08
Alzheimer's disease (rno05010)	31	185	5.13e-08
Oxidative phosphorylation (rno00190)	27	148	6.34e-08
Pyruvate metabolism (rno00620)	12	37	5.66e-07
Valine, leucine and isoleucine degradation (rno00280)	12	39	1.08e-06
Cardiac muscle contraction (rno04260)	15	72	1.1e-05
Metabolic pathways (rno01100)	92	1063	1.62e-05
Focal adhesion (rno04510)	23	153	1.87e-05
Spliceosome (rno03040)	19	115	2.64e-05
Arginine and proline metabolism (rno00330)	10	42	0.000101
Glyoxylate and dicarboxylate metabolism (rno00630)	7	22	0.000161
Proximal tubule bicarbonate reclamation (rno04964)	6	17	0.000255
Glycolysis / Gluconeogenesis (rno00010)	13	74	0.000267
Propanoate metabolism (rno00640)	7	24	0.000296
Proteasome (rno03050)	9	42	0.000524
Phagosome (rno04145)	21	172	0.000834
Fatty acid degradation (rno00071)	8	37	0.001
Regulation of actin cytoskeleton (rno04810)	20	166	0.0013
Legionellosis (rno05134)	9	50	0.00195
Protein export (rno03060)	6	24	0.00196
Bacterial invasion of epithelial cells (rno05100)	10	61	0.00232
ECM-receptor interaction (rno04512)	10	61	0.00232
Adherens junction (rno04520)	10	62	0.00263
Butanoate metabolism (rno00650)	6	26	0.00304
D-Glutamine and D-glutamate metabolism (rno00471)	2	2	0.00332
Amoebiasis (rno05146)	12	89	0.00479
Gap junction (rno04540)	10	74	0.00951
Salmonella infection (rno05132)	9	64	0.0106
Protein digestion and absorption (rno04974)	9	65	0.0117
Lysine degradation (rno00310)	7	45	0.0137
Synthesis and degradation of ketone bodies (rno00072)	3	10	0.0169
