# Supplementary material for: The Goto Kakizaki rat: Impact of age upon changes in cardiac and renal structure, function
Source: PLoS One. 2021 Jun 24;16(6):e0252711. doi: 10.1371/journal.pone.0252711 (PMC8224913; doi:10.1371/journal.pone.0252711)
Supplement: S1 Datasets — (ZIP) [file pone.0252711.s004.zip › MF of 195 HG proteins.xlsx]

## Sheet: GoMFOverRepresented significanc
Table: Molecular functions associated with 195 proteins uniquely identified in high glucose HCF cultures.
Description	Number of proteins	p-value
catalytic activity	88	7.19e-06
GPI-anchor transamidase activity	3	2.46e-05
epidermal growth factor binding	2	3.9e-05
RNA binding	21	5.43e-05
tRNA binding	4	8.59e-05
L-aspartate transmembrane transporter activity	2	0.00067
oxidoreductase activity, acting on diphenols and related substances as donors, cytochrome as acceptor	2	0.0012
ubiquinol-cytochrome-c reductase activity	2	0.0012
oxidoreductase activity, acting on diphenols and related substances as donors	2	0.00159
hydrolase activity	41	0.00176
oxidoreductase activity, acting on NAD(P)H	5	0.0019
oxidoreductase activity	17	0.00203
small conjugating protein ligase activity	8	0.00214
protein transporter activity	5	0.00243
methylenetetrahydrofolate dehydrogenase [NAD(P)+] activity	1	0.00256
NAD(P)+ transhydrogenase (B-specific) activity	1	0.00256
sepiapterin reductase activity	1	0.00256
sn-glycerol-3-phosphate:ubiquinone oxidoreductase activity	1	0.00256
sn-glycerol-3-phosphate:ubiquinone-8 oxidoreductase activity	1	0.00256
L-glutamate transmembrane transporter activity	2	0.00308
transferase activity, transferring acyl groups, acyl groups converted into alkyl on transfer	2	0.00367
