# Supplementary material for: The Goto Kakizaki rat: Impact of age upon changes in cardiac and renal structure, function
Source: PLoS One. 2021 Jun 24;16(6):e0252711. doi: 10.1371/journal.pone.0252711 (PMC8224913; doi:10.1371/journal.pone.0252711)
Supplement: S1 Datasets — (ZIP) [file pone.0252711.s004.zip › Spectrum count report.xlsx]

## Sheet: Sheet1
				Quantitative value: Represents levels of protein: 0 = not identified
				H2C9HG_Nuclear	H2C9_HG_cytosol	H2C9_NG_Nuclear	H2C9_NG_cytosol
#	Identified Proteins (802)	Accession Number	Molecular Weight	H2C9HG_Nuclear	H2C9_HG_cytosol	H2C9_NG_Nuclear	H2C9_NG_cytosol
1	Actin, cytoplasmic 1	IPI00189819	42 kDa	209.36	164.81	210.32	126.16
2	Myosin-9	IPI00209113	226 kDa	127.61	49.804	107.52	79.326
3	Vimentin	IPI00230941	54 kDa	80.754	57.954	100.44	59.256
4	Alpha-actinin-4	IPI00213463	105 kDa	67.794	75.159	77.985	78.37
5	78 kDa glucose-regulated protein	IPI00206624	72 kDa	60.815	98.703	68.532	82.193
6	Actin, alpha cardiac muscle 1	IPI00194087	42 kDa	176.46	135.83	176.06	104.18
7	Serpin H1	IPI00204703	47 kDa	79.757	47.993	96.891	40.141
8	Isoform 2 of Tropomyosin beta chain	IPI00187731	33 kDa	40.876	43.465	23.632	44.92
9	AHNAK nucleoprotein isoform 1	IPI00766829	539 kDa	54.833	41.654	49.627	42.052
10	Isoform 1 of Endoplasmin	IPI00365985	93 kDa	6.9788	87.836	8.2711	81.237
11	Uncharacterized protein	IPI00409539 (+2)	281 kDa	72.779	16.3	77.985	29.628
12	60 kDa heat shock protein, mitochondrial	IPI00339148	61 kDa	12.961	84.214	5.908	70.724
13	ATP synthase subunit beta, mitochondrial	IPI00551812	56 kDa	23.927	90.553	20.087	67.857
14	Protein disulfide-isomerase A3	IPI00324741	57 kDa	14.955	72.442	14.179	64.034
15	Elongation factor 2	IPI00203214	95 kDa	39.879	54.332	34.266	62.123
16	Heat shock cognate 71 kDa protein	IPI00208205	71 kDa	29.909	62.481	35.448	58.3
17	Collagen alpha-1(I) chain	IPI00188909	138 kDa	85.739	0	96.891	0.95573
18	Isoform 1 of Tubulin beta-5 chain	IPI00197579	50 kDa	12.961	52.521	7.0896	46.831
19	Uncharacterized protein	IPI00365982	64 kDa	70.785	0.90553	79.167	1.9115
20	Protein disulfide-isomerase	IPI00198887	57 kDa	28.912	26.26	21.269	33.451
21	Isoform Short of Annexin A2	IPI00325146 (+1)	39 kDa	54.833	7.2442	57.898	17.203
22	Isoform 1 of Tropomyosin alpha-1 chain	IPI00197888	33 kDa	55.83	50.71	46.082	43.964
23	ATP synthase subunit alpha, mitochondrial	IPI00396910	60 kDa	6.9788	38.032	8.2711	47.787
24	Collagen alpha-2(I) chain	IPI00188921	130 kDa	59.818	0	66.169	0
25	Non-muscle caldesmon	IPI00208118	61 kDa	27.915	9.9608	29.54	11.469
26	Alpha-actinin-1	IPI00209082 (+2)	103 kDa	58.821	55.237	57.898	66.901
27	Myosin light polypeptide 6	IPI00365944 (+3)	17 kDa	30.906	14.488	31.903	27.716
28	Stress-70 protein, mitochondrial	IPI00363265	74 kDa	1.9939	44.371	0	38.229
29	Uncharacterized protein	IPI00339167	50 kDa	5.9818	49.804	7.0896	38.229
30	Peptidyl-prolyl cis-trans isomerase A	IPI00387771	18 kDa	18.942	32.599	18.905	34.406
31	Malate dehydrogenase, mitochondrial	IPI00197696	36 kDa	18.942	27.166	21.269	38.229
32	Uncharacterized protein	IPI00201333	107 kDa	2.9909	36.221	2.3632	30.584
33	Calreticulin	IPI00191728	48 kDa	0	29.882	0	31.539
34	Heat shock protein HSP 90-alpha	IPI00210566	85 kDa	1.9939	38.032	1.1816	37.274
35	Uncharacterized protein	IPI00209000 (+2)	534 kDa	39.879	0	36.629	0
36	protein disulfide-isomerase A6	IPI00365929	49 kDa	13.958	30.788	14.179	31.539
37	Moesin	IPI00212314	68 kDa	9.9697	28.071	2.3632	28.672
38	Tropomyosin alpha-4 chain	IPI00214905	29 kDa	36.888	38.938	24.813	43.008
39	Elongation factor 1-alpha 1	IPI00195372 (+2)	50 kDa	14.955	19.016	25.995	14.336
40	Clathrin heavy chain 1	IPI00193983 (+1)	192 kDa	7.9757	24.449	9.4527	23.893
41	Annexin A1	IPI00231615 (+1)	39 kDa	25.921	10.866	15.361	9.5573
42	Isocitrate dehydrogenase [NADP], mitochondrial	IPI00193485	51 kDa	4.9848	30.788	7.0896	25.805
43	Isoform B0b of Heterogeneous nuclear ribonucleoproteins A2/B1	IPI00212969 (+1)	34 kDa	27.915	0	24.813	0
44	Ribophorin1	IPI00204365 (+1)	68 kDa	15.951	10.866	24.813	12.425
45	Uncharacterized protein (Fragment)	IPI00188079 (+2)	143 kDa	25.921	0	29.54	0
46	Glyceraldehyde-3-phosphate dehydrogenase	IPI00555252	36 kDa	6.9788	19.016	10.634	19.115
47	Prolyl 4-hydroxylase subunit alpha-1	IPI00209863	61 kDa	19.939	3.6221	33.085	4.7787
48	Uncharacterized protein	IPI00194974 (+1)	51 kDa	24.924	4.5276	24.813	6.6901
49	Isoform B23.1 of Nucleophosmin	IPI00197553 (+1)	33 kDa	22.93	0	22.45	0
50	Isoform 2 of Procollagen-lysine,2-oxoglutarate 5-dioxygenase 2	IPI00208888	87 kDa	8.9727	19.016	9.4527	22.938
51	Galectin-1	IPI00231275	15 kDa	1.9939	31.693	7.0896	19.115
52	ADP/ATP translocase 1	IPI00231927	33 kDa	16.948	9.9608	14.179	11.469
53	Uncharacterized protein	IPI00231827 (+1)	77 kDa	22.93	0.90553	21.269	0.95573
54	Isoform 1 of Tropomyosin alpha-3 chain	IPI00372259	29 kDa	30.906	37.127	17.724	33.451
55	Calnexin	IPI00199636	67 kDa	2.9909	19.922	1.1816	17.203
56	Cofilin-1	IPI00327144 (+1)	19 kDa	11.964	11.772	12.998	15.292
57	Transgelin-2	IPI00555171	22 kDa	9.9697	19.922	5.908	20.07
58	Aconitate hydratase, mitochondrial	IPI00421539 (+1)	85 kDa	0	24.449	0	23.893
59	Transgelin	IPI00231196	23 kDa	3.9879	12.677	0	22.938
60	Peptidyl-prolyl cis-trans isomerase B	IPI00213644	24 kDa	18.942	6.3387	21.269	6.6901
61	Integrin beta-1	IPI00191681	88 kDa	0.99697	20.827	0	20.07
62	Sodium/potassium-transporting ATPase subunit alpha-1	IPI00326305	113 kDa	0	24.449	1.1816	22.938
63	Alpha-enolase	IPI00464815 (+1)	47 kDa	0	23.544	0	20.07
64	SP120	IPI00210090	88 kDa	19.939	0	21.269	0
65	Protein disulfide-isomerase A4	IPI00212220	73 kDa	0	19.016	0	19.115
66	Glutamate dehydrogenase 1, mitochondrial	IPI00324633	61 kDa	21.933	0.90553	21.269	0
67	prolow-density lipoprotein receptor-related protein 1	IPI00369995	505 kDa	0	14.488	0	20.07
68	Splicing factor proline/glutamine rich	IPI00627068	75 kDa	20.936	0	24.813	0
69	40S ribosomal protein S3	IPI00212776	27 kDa	14.955	9.9608	18.905	6.6901
70	Leucine-rich repeat-containing protein 59	IPI00206020	35 kDa	14.955	0.90553	16.542	1.9115
71	Non-erythroid spectrin beta	IPI00555287	274 kDa	23.927	0	25.995	0
72	Heat shock protein 105 kDa	IPI00471835	96 kDa	1.9939	16.3	2.3632	13.38
73	PDZ and LIM domain protein 1	IPI00211206	36 kDa	3.9879	11.772	4.7264	13.38
74	10 kDa heat shock protein, mitochondrial	IPI00326433	11 kDa	2.9909	14.488	2.3632	11.469
75	Ras-related protein Rab-1A	IPI00421897 (+1)	23 kDa	0.99697	18.111	0	11.469
76	Transitional endoplasmic reticulum ATPase	IPI00212014	89 kDa	7.9757	10.866	10.634	14.336
77	Staphylococcal nuclease domain-containing protein 1	IPI00471608	102 kDa	13.958	3.6221	16.542	6.6901
78	Phosphate carrier protein, mitochondrial	IPI00562259	39 kDa	2.9909	15.394	1.1816	18.159
79	Prohibitin	IPI00211756	30 kDa	7.9757	9.9608	10.634	9.5573
80	annexin A6	IPI00831745 (+1)	76 kDa	14.955	3.6221	17.724	4.7787
81	Ornithine aminotransferase, mitochondrial	IPI00193279	48 kDa	0	19.016	0	16.247
82	Dolichyl-diphosphooligosaccharide--protein glycosyltransferase subunit 2	IPI00188059 (+2)	69 kDa	6.9788	4.5276	10.634	7.6459
83	Uncharacterized protein	IPI00372524	87 kDa	2.9909	12.677	5.908	11.469
84	40S ribosomal protein SA	IPI00215107	33 kDa	10.967	9.0553	10.634	7.6459
85	PDZ and LIM domain protein 7	IPI00209358	50 kDa	16.948	0	21.269	0.95573
86	60S ribosomal protein L4	IPI00202512	47 kDa	19.939	0	16.542	2.8672
87	Non-POU domain-containing octamer-binding protein	IPI00205912	55 kDa	22.93	0	20.087	0
88	Collagen alpha-1(III) chain	IPI00366944	139 kDa	17.945	0	16.542	0
89	Isoform 1 of Elongation factor 1-delta	IPI00944235	31 kDa	10.967	9.0553	15.361	9.5573
90	Aldehyde dehydrogenase, mitochondrial	IPI00197770	56 kDa	0	22.638	0	18.159
91	Extended synaptotagmin-1	IPI00209291	121 kDa	0	12.677	1.1816	16.247
92	Isoform M2 of Pyruvate kinase isozymes M1/M2	IPI00339197 (+1)	58 kDa	0	18.111	0	14.336
93	Collagen alpha-1(V) chain	IPI00201608	184 kDa	21.933	0	18.905	0
94	Histone H1.2	IPI00231650	22 kDa	18.942	0	15.361	0
95	Procollagen-lysine,2-oxoglutarate 5-dioxygenase 3	IPI00331772	85 kDa	10.967	0	17.724	0
96	60S acidic ribosomal protein P0	IPI00200147	34 kDa	10.967	3.6221	15.361	6.6901
97	calumenin isoform a	IPI00776882	37 kDa	1.9939	5.4332	0	6.6901
98	Uncharacterized protein	IPI00209258 (+3)	285 kDa	17.945	0	14.179	0
99	Uncharacterized protein	IPI00363974 (+1)	86 kDa	7.9757	3.6221	14.179	7.6459
100	Isoform 1 of Nestin	IPI00194103	209 kDa	8.9727	9.0553	14.179	7.6459
101	40S ribosomal protein S8	IPI00231202	24 kDa	11.964	6.3387	12.998	7.6459
102	Aspartate aminotransferase, mitochondrial	IPI00210920	47 kDa	0	15.394	0	16.247
103	Trifunctional enzyme subunit alpha, mitochondrial	IPI00212622	83 kDa	2.9909	8.1498	3.5448	10.513
104	Heat shock protein beta-1	IPI00201586 (+1)	23 kDa	0.99697	11.772	0	6.6901
105	Isoform 2 of Heterogeneous nuclear ribonucleoprotein A3	IPI00464458 (+1)	37 kDa	12.961	0	11.816	0
106	60S ribosomal protein L7	IPI00199543 (+1)	30 kDa	7.9757	3.6221	9.4527	4.7787
107	Transmembrane emp24 domain-containing protein 10	IPI00231659	25 kDa	2.9909	14.488	3.5448	12.425
108	Heat shock protein HSP 90-beta	IPI00471584	83 kDa	0	39.843	0	42.052
109	Isoform PYBP1 of Polypyrimidine tract-binding protein 1	IPI00231555 (+3)	57 kDa	15.951	0	11.816	0
110	Heterogeneous nuclear ribonucleoprotein A1	IPI00421500 (+1)	34 kDa	10.967	0	17.724	0
111	Dolichyl-diphosphooligosaccharide--protein glycosyltransferase 48 kDa subunit	IPI00471645	49 kDa	7.9757	4.5276	11.816	4.7787
112	Uncharacterized protein	IPI00886474	23 kDa	13.958	3.6221	14.179	7.6459
113	60S acidic ribosomal protein P2	IPI00188804 (+1)	12 kDa	14.955	3.6221	18.905	0.95573
114	Uncharacterized protein	IPI00464718	69 kDa	11.964	0	15.361	0
115	4F2 cell-surface antigen heavy chain	IPI00211616	58 kDa	0	11.772	0	15.292
116	60S ribosomal protein L5	IPI00230914	34 kDa	10.967	2.7166	10.634	2.8672
117	Isoform 2 of Reticulon-4	IPI00230986	39 kDa	0	13.583	0	13.38
118	talin-1	IPI00362014	270 kDa	3.9879	4.5276	3.5448	8.6016
119	Protein S100-A11	IPI00554148	11 kDa	8.9727	8.1498	11.816	8.6016
120	60S ribosomal protein L11	IPI00359103	20 kDa	8.9727	2.7166	8.2711	3.8229
121	Actin, cytoplasmic 2	IPI00896224 (+1)	42 kDa	206.37	164.81	205.6	128.07
122	L-lactate dehydrogenase A chain	IPI00197711	36 kDa	0	12.677	0	12.425
123	Vesicle amine transport protein 1 homolog (T californica), isoform CRA_a	IPI00201969	43 kDa	0	15.394	0	13.38
124	ADP/ATP translocase 2	IPI00200466	33 kDa	15.951	10.866	9.4527	11.469
125	SPARC	IPI00189424 (+1)	34 kDa	2.9909	12.677	1.1816	12.425
126	60S ribosomal protein L9	IPI00515778	22 kDa	8.9727	0	12.998	2.8672
127	Uncharacterized protein	IPI00392181 (+3)	146 kDa	10.967	0	7.0896	0
128	Uncharacterized protein	IPI00195147 (+8)	25 kDa	2.9909	2.7166	7.0896	2.8672
129	Ras-related protein Rap-1b	IPI00363395	21 kDa	3.9879	7.2442	8.2711	9.5573
130	Myosin-Ic	IPI00393867 (+1)	120 kDa	13.958	0	10.634	0.95573
131	Elongation factor 1-gamma	IPI00470317	50 kDa	5.9818	6.3387	7.0896	5.7344
132	Citrate synthase, mitochondrial	IPI00206977	52 kDa	8.9727	6.3387	10.634	5.7344
133	Isoform 1 of Heterogeneous nuclear ribonucleoprotein H	IPI00202027 (+3)	49 kDa	11.964	4.5276	12.998	4.7787
134	Isoform 1 of Fibronectin	IPI00200757 (+2)	273 kDa	9.9697	0	10.634	0
135	Hypoxia up-regulated protein 1	IPI00210975 (+1)	111 kDa	0	9.0553	0	7.6459
136	Ras-related protein Rab-11B	IPI00210381	24 kDa	0	12.677	0	11.469
137	Cathepsin B	IPI00212811 (+1)	37 kDa	0	13.583	0	10.513
138	ATP synthase subunit O, mitochondrial	IPI00195123	23 kDa	0.99697	9.9608	0	12.425
139	Vigilin	IPI00208598 (+1)	142 kDa	11.964	0	11.816	0.95573
140	Ras-related protein Rab-2A	IPI00202570	24 kDa	0	11.772	0	13.38
141	myoferlin-like	IPI00762940 (+1)	233 kDa	9.9697	2.7166	10.634	4.7787
142	Uncharacterized protein	IPI00364707	27 kDa	3.9879	10.866	4.7264	7.6459
143	Uncharacterized protein (Fragment)	IPI00776522	31 kDa	16.948	15.394	17.724	8.6016
144	Guanine nucleotide-binding protein G(i) subunit alpha-2	IPI00231925	41 kDa	9.9697	3.6221	7.0896	3.8229
145	40S ribosomal protein S6	IPI00192486	29 kDa	8.9727	0.90553	10.634	2.8672
146	Prohibitin-2	IPI00190557	33 kDa	3.9879	9.0553	2.3632	6.6901
147	Uncharacterized protein	IPI00369618	46 kDa	6.9788	6.3387	5.908	5.7344
148	Uncharacterized protein	IPI00475722 (+1)	24 kDa	7.9757	0.90553	8.2711	0.95573
149	Uncharacterized protein	IPI00370815	60 kDa	0	6.3387	1.1816	5.7344
150	Uncharacterized protein	IPI00388209	59 kDa	0.99697	6.3387	0	9.5573
151	60S ribosomal protein L8	IPI00215208 (+1)	28 kDa	6.9788	0	5.908	0.95573
152	Polymerase I and transcript release factor	IPI00201300	44 kDa	7.9757	2.7166	9.4527	0.95573
153	Uncharacterized protein	IPI00555265	114 kDa	3.9879	11.772	2.3632	6.6901
154	40S ribosomal protein S12	IPI00475732 (+2)	14 kDa	8.9727	2.7166	9.4527	2.8672
155	40S ribosomal protein S17	IPI00324983 (+1)	16 kDa	11.964	2.7166	7.0896	4.7787
156	Uncharacterized protein	IPI00358175 (+1)	291 kDa	7.9757	6.3387	8.2711	9.5573
157	Uncharacterized protein	IPI00189714 (+1)	340 kDa	7.9757	0	10.634	0
158	Profilin-1	IPI00231358	15 kDa	0	9.0553	0	13.38
159	Fructose-bisphosphate aldolase A	IPI00231734 (+1)	39 kDa	0	7.2442	0	11.469
160	Ras-related protein Rab-7a	IPI00215564	24 kDa	0	9.0553	0	4.7787
161	Keratin, type II cytoskeletal 1	IPI00421857	65 kDa	8.9727	7.2442	7.0896	5.7344
162	Cytochrome c oxidase subunit 2	IPI00209908	26 kDa	4.9848	1.8111	5.908	4.7787
163	60S acidic ribosomal protein P1	IPI00200145	11 kDa	9.9697	5.4332	11.816	3.8229
164	60S ribosomal protein L13	IPI00230916 (+2)	24 kDa	3.9879	0	4.7264	0
165	Uncharacterized protein	IPI00763263	27 kDa	11.964	0	14.179	0
166	phosphoenolpyruvate carboxykinase 2	IPI00869844	71 kDa	0	9.9608	0	8.6016
167	Uncharacterized protein	IPI00201964 (+2)	64 kDa	11.964	0	14.179	0
168	LIM domain and actin-binding protein 1	IPI00373011	84 kDa	4.9848	4.5276	4.7264	4.7787
169	40S ribosomal protein S3a	IPI00231693	30 kDa	11.964	0	5.908	0
170	reticulocalbin 3, EF-hand calcium binding domain	IPI00207050	38 kDa	1.9939	9.0553	0	4.7787
171	Uncharacterized protein	IPI00191216	45 kDa	11.964	0	11.816	0
172	14-3-3 protein zeta/delta	IPI00324893	28 kDa	0	6.3387	0	11.469
173	40S ribosomal protein S7	IPI00214582 (+1)	22 kDa	1.9939	1.8111	4.7264	1.9115
174	Protein S100-A10	IPI00230921	11 kDa	3.9879	0.90553	4.7264	1.9115
175	Nucleobindin-2	IPI00200070	50 kDa	0	6.3387	0	6.6901
176	Uncharacterized protein	IPI00362534	73 kDa	10.967	0	14.179	0
177	Isoform 1 of 40S ribosomal protein S24	IPI00214654 (+3)	15 kDa	9.9697	1.8111	8.2711	3.8229
178	40S ribosomal protein S19	IPI00559098 (+1)	16 kDa	5.9818	0.90553	5.908	3.8229
179	coronin-1C	IPI00388015	53 kDa	10.967	1.8111	8.2711	2.8672
180	60S ribosomal protein L23a	IPI00203523 (+2)	18 kDa	9.9697	0	8.2711	0
181	60S ribosomal protein L6	IPI00231609 (+1)	34 kDa	2.9909	0	4.7264	0
182	40S ribosomal protein S18	IPI00188058 (+2)	18 kDa	1.9939	0.90553	0	0
183	Uncharacterized protein	IPI00389425 (+2)	26 kDa	5.9818	0	7.0896	0
184	Isoform 1 of Inhibitor of nuclear factor kappa-B kinase-interacting protein	IPI00199778	42 kDa	7.9757	2.7166	7.0896	3.8229
185	Calmodulin	IPI00231955	17 kDa	6.9788	6.3387	7.0896	3.8229
186	60S ribosomal protein L7a	IPI00363949 (+7)	30 kDa	4.9848	0	5.908	1.9115
187	Endoplasmic reticulum resident protein 29	IPI00207184	29 kDa	0.99697	9.9608	0	6.6901
188	14-3-3 protein epsilon	IPI00325135	29 kDa	0	3.6221	0	9.5573
189	Isocitrate dehydrogenase [NAD] subunit alpha, mitochondrial	IPI00198720	40 kDa	0	4.5276	0	6.6901
190	53 kDa protein	IPI00362587	53 kDa	8.9727	0	10.634	0
191	Thrombospondin 1	IPI00422076	130 kDa	2.9909	3.6221	4.7264	1.9115
192	Uncharacterized protein	IPI00205163	21 kDa	6.9788	2.7166	7.0896	3.8229
193	Guanine nucleotide-binding protein G(I)/G(S)/G(T) subunit beta-1	IPI00212655	37 kDa	0	5.4332	3.5448	5.7344
194	Ras-related protein Rab-18	IPI00198316	23 kDa	0	8.1498	0	7.6459
195	Tubulin beta-2C chain	IPI00400573	50 kDa	0	37.127	0	40.141
196	Serine hydroxymethyltransferase	IPI00195109	56 kDa	4.9848	0	4.7264	2.8672
197	Uncharacterized protein	IPI00372370 (+1)	61 kDa	8.9727	2.7166	9.4527	1.9115
198	Vinculin	IPI00365286	117 kDa	0.99697	4.5276	1.1816	5.7344
199	Neural cell adhesion molecule 1	IPI00476991 (+1)	95 kDa	0	6.3387	0	4.7787
200	Thymosin beta-10	IPI00231695	5 kDa	0	5.4332	0	7.6459
201	40S ribosomal protein S21	IPI00202725	9 kDa	5.9818	0.90553	5.908	1.9115
202	Keratin, type II cytoskeletal 6A	IPI00393340 (+2)	59 kDa	4.9848	6.3387	4.7264	5.7344
203	Guanine nucleotide-binding protein G(I)/G(S)/G(T) subunit beta-2	IPI00212658	37 kDa	1.9939	5.4332	0	2.8672
204	T-complex protein 1 subunit beta	IPI00366218	57 kDa	1.9939	3.6221	0	6.6901
205	Spliceosome RNA helicase Ddx39b	IPI00215291	49 kDa	7.9757	1.8111	9.4527	0
206	surfeit 4	IPI00213458 (+1)	30 kDa	0.99697	6.3387	0	9.5573
207	Uncharacterized protein	IPI00192912	38 kDa	0	5.4332	0	7.6459
208	Cytochrome b-c1 complex subunit 2, mitochondrial	IPI00188924	48 kDa	4.9848	2.7166	7.0896	3.8229
209	Uncharacterized protein	IPI00204261	97 kDa	5.9818	1.8111	5.908	5.7344
210	Uncharacterized protein	IPI00382210 (+3)	164 kDa	0.99697	4.5276	3.5448	3.8229
211	60S ribosomal protein L18	IPI00230917	22 kDa	6.9788	1.8111	7.0896	3.8229
212	Uncharacterized protein	IPI00231651 (+1)	22 kDa	2.9909	3.6221	3.5448	4.7787
213	60S ribosomal protein L17	IPI00210946 (+3)	21 kDa	4.9848	0.90553	7.0896	0
214	Uncharacterized protein	IPI00201932 (+1)	19 kDa	2.9909	2.7166	5.908	2.8672
215	Actin, aortic smooth muscle	IPI00197129	42 kDa	176.46	136.73	170.15	105.13
216	UDP-glucose:glycoprotein glucosyltransferase 1	IPI00205519	176 kDa	0	6.3387	0	8.6016
217	60S ribosomal protein L10a	IPI00339012	25 kDa	5.9818	0	7.0896	0
218	Cathepsin D	IPI00212731 (+2)	45 kDa	0	6.3387	0	4.7787
219	Rbm3 protein	IPI00515841	16 kDa	5.9818	0	5.908	0
220	Cytochrome c oxidase subunit 5A, mitochondrial	IPI00192246	16 kDa	4.9848	2.7166	5.908	0.95573
221	60S ribosomal protein L24	IPI00230939	18 kDa	2.9909	2.7166	7.0896	0.95573
222	Isoform 1 of Cell division control protein 42 homolog	IPI00285606	21 kDa	0.99697	3.6221	2.3632	7.6459
223	Lamina-associated polypeptide 2, isoform beta	IPI00208114 (+1)	50 kDa	8.9727	0	8.2711	0
224	Prelamin-A/C	IPI00201060	74 kDa	4.9848	0	9.4527	0
225	Uncharacterized protein	IPI00194562	71 kDa	5.9818	0	9.4527	0
226	Myosin regulatory light chain RLC-A	IPI00564409	20 kDa	3.9879	1.8111	5.908	4.7787
227	Uncharacterized protein	IPI00561192 (+1)	57 kDa	4.9848	2.7166	2.3632	3.8229
228	Uncharacterized protein	IPI00363828 (+1)	47 kDa	6.9788	0.90553	4.7264	1.9115
229	Golgi apparatus protein 1	IPI00207068	134 kDa	2.9909	1.8111	5.908	2.8672
230	Tubulin alpha-1A chain	IPI00189795	50 kDa	7.9757	50.71	5.908	37.274
231	T-complex protein 1 subunit gamma	IPI00372388	61 kDa	0	5.4332	0	6.6901
232	Uncharacterized protein	IPI00366079	46 kDa	0	6.3387	0	3.8229
233	Isoform Mitochondrial of Peroxiredoxin-5, mitochondrial	IPI00205745 (+2)	22 kDa	0	7.2442	0	4.7787
234	Isoform Mitochondrial of Fumarate hydratase, mitochondrial	IPI00231611 (+1)	54 kDa	0	7.2442	0	6.6901
235	Succinyl-CoA:3-ketoacid-coenzyme A transferase 1, mitochondrial	IPI00766788 (+1)	56 kDa	0	8.1498	0	5.7344
236	Isoform 1 of Heterogeneous nuclear ribonucleoprotein M	IPI00209148 (+2)	74 kDa	3.9879	0	5.908	0
237	splicing factor, arginine/serine-rich 1B	IPI00780927	28 kDa	5.9818	0	3.5448	0
238	40S ribosomal protein S4, X isoform	IPI00475474	30 kDa	3.9879	0.90553	2.3632	1.9115
239	Protein S100-A6	IPI00204818	10 kDa	1.9939	1.8111	3.5448	2.8672
240	Isoform 1 of Putative RNA-binding protein 3	IPI00367437 (+1)	17 kDa	6.9788	0	3.5448	0
241	Uncharacterized protein	IPI00190020 (+3)	115 kDa	0	9.9608	0	4.7787
242	Phosphoglycerate kinase 1	IPI00231426	45 kDa	0	3.6221	0	5.7344
243	Uncharacterized protein	IPI00368857	94 kDa	0	8.1498	0	5.7344
244	Ras-related protein Rab-6A	IPI00554034 (+1)	24 kDa	0	10.866	0	5.7344
245	Uncharacterized protein	IPI00950498	56 kDa	0	9.9608	0	7.6459
246	Thioredoxin-dependent peroxide reductase, mitochondrial	IPI00208215	28 kDa	0	7.2442	0	5.7344
247	60S ribosomal protein L15	IPI00231445 (+1)	24 kDa	1.9939	1.8111	1.1816	0
248	Polyadenylate-binding protein 1	IPI00189074	71 kDa	4.9848	0	3.5448	0.95573
249	Uncharacterized protein	IPI00948766 (+1)	20 kDa	9.9697	2.7166	8.2711	9.5573
250	Isoform 1 of Heterogeneous nuclear ribonucleoprotein D0	IPI00201032 (+3)	38 kDa	3.9879	0	8.2711	0.95573
251	ATP synthase gamma chain	IPI00948302	33 kDa	0	2.7166	0	4.7787
252	Rab GDP dissociation inhibitor beta	IPI00197568 (+1)	51 kDa	0	5.4332	0	3.8229
253	Procollagen C-endopeptidase enhancer 1	IPI00194566 (+1)	50 kDa	4.9848	0	5.908	0
254	60S ribosomal protein L3	IPI00395285	46 kDa	8.9727	0	5.908	0
255	splicing factor, arginine/serine-rich 3	IPI00372826 (+1)	19 kDa	7.9757	0	4.7264	0
256	Phosphoglycerate mutase 1	IPI00421428	29 kDa	0	4.5276	0	5.7344
257	Stress-induced-phosphoprotein 1	IPI00213013	63 kDa	0	5.4332	0	2.8672
258	60S ribosomal protein L10	IPI00230915	25 kDa	5.9818	0	7.0896	0
259	40S ribosomal protein S15a	IPI00231474 (+1)	15 kDa	2.9909	0	3.5448	1.9115
260	Vesicle-trafficking protein SEC22b	IPI00193522	25 kDa	1.9939	4.5276	0	6.6901
261	Uncharacterized protein	IPI00476899	25 kDa	4.9848	2.7166	4.7264	2.8672
262	calponin 2-like	IPI00768308	27 kDa	1.9939	2.7166	1.1816	3.8229
263	GTP-binding nuclear protein Ran	IPI00212796	24 kDa	1.9939	0.90553	3.5448	2.8672
264	60S ribosomal protein L38	IPI00390823	8 kDa	3.9879	0	4.7264	0.95573
265	Far upstream element-binding protein 2	IPI00200920	74 kDa	4.9848	0	5.908	0
266	Peroxiredoxin-1	IPI00211779 (+1)	22 kDa	0.99697	2.7166	0	4.7787
267	procollagen-lysine,2-oxoglutarate 5-dioxygenase 2 isoform 2	IPI00370551 (+1)	85 kDa	11.964	21.733	12.998	23.893
268	Long-chain-fatty-acid--CoA ligase 1	IPI00188989	78 kDa	0	4.5276	0	4.7787
269	Electron transfer flavoprotein subunit beta	IPI00364321	28 kDa	0	1.8111	0	0
270	Peroxiredoxin-2	IPI00201561	22 kDa	0	0.90553	0	1.9115
271	Prostacyclin synthase	IPI00210318	57 kDa	0	5.4332	0	4.7787
272	14-3-3 protein gamma	IPI00230835	28 kDa	0	6.3387	0	8.6016
273	glutaminase kidney isoform, mitochondrial isoform b	IPI00876602	66 kDa	0	6.3387	0	6.6901
274	PRA1 family protein 3	IPI00191442	22 kDa	0	1.8111	0	5.7344
275	Sulfide quinone reductase-like (Yeast), isoform CRA_a	IPI00762996	50 kDa	0	7.2442	0	2.8672
276	Isoform 2 of Dihydropyrimidinase-related protein 3	IPI00203250 (+1)	74 kDa	0	3.6221	0	4.7787
277	14-3-3 protein theta	IPI00196661 (+1)	28 kDa	0	2.7166	0	7.6459
278	collagen, type V, alpha 2	IPI00366945	145 kDa	7.9757	0	7.0896	0
279	Nucleoside diphosphate kinase B	IPI00325189	17 kDa	0	3.6221	0	6.6901
280	Uncharacterized protein	IPI00554213	38 kDa	5.9818	0	7.0896	0
281	Nucleobindin-1	IPI00205022	54 kDa	0	6.3387	0	2.8672
282	Beta-galactosidase	IPI00371132	73 kDa	0	4.5276	0	0
283	Trifunctional enzyme subunit beta, mitochondrial	IPI00198467	51 kDa	0.99697	1.8111	1.1816	2.8672
284	Transcription intermediary factor 1-beta	IPI00194567	89 kDa	2.9909	0	3.5448	0
285	RAB10, member RAS oncogene family, isoform CRA_a	IPI00555185	23 kDa	2.9909	9.0553	2.3632	7.6459
286	T-complex protein 1 subunit epsilon	IPI00470301	60 kDa	0.99697	2.7166	0	8.6016
287	ribosomal protein S20-like	IPI00212186 (+2)	13 kDa	3.9879	0	3.5448	0
288	T-complex protein 1 subunit alpha	IPI00200847	60 kDa	0	6.3387	0	3.8229
289	Uncharacterized protein	IPI00365118	25 kDa	0	2.7166	0	2.8672
290	Phosphatidylinositide phosphatase SAC1	IPI00191385	67 kDa	0	2.7166	0	2.8672
291	Succinate dehydrogenase [ubiquinone] flavoprotein subunit, mitochondrial	IPI00200659 (+1)	72 kDa	0	5.4332	0	3.8229
292	Ribonuclease inhibitor	IPI00959348 (+1)	50 kDa	0	4.5276	0	7.6459
293	Isoform 1 of NADH-cytochrome b5 reductase 3	IPI00231662 (+2)	34 kDa	0	6.3387	0	4.7787
294	destrin-like	IPI00373140 (+1)	19 kDa	0	3.6221	0	6.6901
295	Acetyl-CoA acetyltransferase, mitochondrial	IPI00324302	45 kDa	0	7.2442	0	6.6901
296	Uncharacterized protein	IPI00557614	18 kDa	0	2.7166	0	3.8229
297	Triosephosphate isomerase	IPI00231767	27 kDa	0	3.6221	0	9.5573
298	Caprin-1	IPI00560977	78 kDa	6.9788	0	7.0896	0
299	Follistatin-related protein 1	IPI00207063 (+2)	35 kDa	0	2.7166	0	4.7787
300	40S ribosomal protein S16	IPI00421451	16 kDa	0.99697	0	0	0.95573
301	Vesicle-associated membrane protein-associated protein B	IPI00209283	27 kDa	1.9939	1.8111	1.1816	0.95573
302	Membrane-associated progesterone receptor component 1	IPI00480820 (+1)	22 kDa	0.99697	5.4332	0	6.6901
303	Uncharacterized protein	IPI00188111	58 kDa	0	1.8111	0	2.8672
304	Glutathione S-transferase P	IPI00231229	23 kDa	0	6.3387	0	4.7787
305	ATP-dependent RNA helicase DDX1	IPI00555314	82 kDa	4.9848	0	7.0896	0
306	Uncharacterized protein (Fragment)	IPI00373753	102 kDa	0	2.7166	0	1.9115
307	60S ribosomal protein L30	IPI00231346	13 kDa	6.9788	0	4.7264	0
308	protein transport protein Sec61 subunit beta	IPI00364983	10 kDa	2.9909	1.8111	1.1816	3.8229
309	Uncharacterized protein	IPI00360356	42 kDa	49.848	0	0	32.495
310	Uncharacterized protein	IPI00190392 (+2)	50 kDa	0	0.90553	1.1816	0.95573
311	Annexin A3	IPI00207390	36 kDa	5.9818	2.7166	0	0.95573
312	Nucleic acid binding factor pRM10	IPI00208193 (+3)	34 kDa	3.9879	0	2.3632	0
313	chromobox homolog 3	IPI00189523 (+2)	21 kDa	1.9939	3.6221	0	4.7787
314	Uncharacterized protein	IPI00914170	86 kDa	0.99697	0	3.5448	0
315	Uncharacterized protein	IPI00471679 (+2)	16 kDa	4.9848	0	4.7264	0
316	Uncharacterized protein	IPI00371131	68 kDa	0.99697	3.6221	0	3.8229
317	Long-chain-fatty-acid--CoA ligase 5	IPI00213231 (+1)	76 kDa	0	2.7166	0	3.8229
318	Septin-2	IPI00208304	42 kDa	6.9788	0	4.7264	0
319	Uncharacterized protein	IPI00569357	71 kDa	3.9879	0	3.5448	0
320	Proteasome subunit alpha type	IPI00231539 (+1)	28 kDa	0	4.5276	0	5.7344
321	Sulfated glycoprotein 1	IPI00195160 (+4)	61 kDa	0	3.6221	0	0.95573
322	Uncharacterized protein	IPI00569913	124 kDa	0	2.7166	0	4.7787
323	Uncharacterized protein	IPI00557424 (+1)	70 kDa	2.9909	0	3.5448	0
324	histone cluster 1, H1d-like	IPI00766273	22 kDa	15.951	0	16.542	0
325	Guanine nucleotide-binding protein subunit beta-2-like 1	IPI00231134	35 kDa	0	1.8111	1.1816	0.95573
326	Succinyl-CoA ligase [GDP-forming] subunit alpha, mitochondrial	IPI00197555	36 kDa	2.9909	0.90553	2.3632	1.9115
327	40S ribosomal protein S15	IPI00231692	17 kDa	0.99697	0.90553	4.7264	1.9115
328	Uncharacterized protein	IPI00208221	65 kDa	1.9939	0.90553	2.3632	3.8229
329	Annexin A5	IPI00471889	36 kDa	2.9909	2.7166	0	3.8229
330	40S ribosomal protein S11	IPI00197713 (+1)	18 kDa	2.9909	0	4.7264	0
331	Uncharacterized protein	IPI00210164 (+2)	18 kDa	2.9909	0	5.908	0.95573
332	Serine/threonine-protein phosphatase PP1-alpha catalytic subunit	IPI00208265	38 kDa	1.9939	1.8111	1.1816	2.8672
333	Ras-related protein Rab-14	IPI00196794	24 kDa	0	5.4332	0	8.6016
334	Prenylcysteine oxidase	IPI00198080	56 kDa	0	0.90553	0	1.9115
335	Uncharacterized protein	IPI00366226 (+1)	61 kDa	0	3.6221	0	2.8672
336	Serine/arginine-rich splicing factor 2	IPI00389420 (+1)	25 kDa	7.9757	0	4.7264	0
337	peptidyl-prolyl cis-trans isomerase FKBP7	IPI00188590	25 kDa	4.9848	0	7.0896	0
338	Malate dehydrogenase, cytoplasmic	IPI00198717	36 kDa	0	5.4332	0	3.8229
339	Uncharacterized protein	IPI00778370	33 kDa	14.955	0	18.905	0
340	Uncharacterized protein	IPI00858359	20 kDa	2.9909	0.90553	1.1816	1.9115
341	Cytochrome c oxidase subunit 6C-2	IPI00230832	8 kDa	0.99697	1.8111	2.3632	0.95573
342	60S ribosomal protein L19	IPI00202214	23 kDa	2.9909	0	4.7264	0.95573
343	Uncharacterized protein	IPI00210524	40 kDa	0	3.6221	0	4.7787
344	60S ribosomal protein L26	IPI00200552	17 kDa	0.99697	0	2.3632	0
345	Uncharacterized protein	IPI00389152	10 kDa	3.9879	0	2.3632	0
346	Uncharacterized protein	IPI00896184	53 kDa	0.99697	3.6221	0	3.8229
347	60S ribosomal protein L27	IPI00231360	16 kDa	0.99697	0	1.1816	0
348	histone H2B	IPI00190348 (+15)	14 kDa	3.9879	0.90553	3.5448	2.8672
349	Protein S100-A4	IPI00204748	12 kDa	1.9939	1.8111	3.5448	1.9115
350	Uncharacterized protein	IPI00209187 (+2)	113 kDa	2.9909	1.8111	3.5448	1.9115
351	Keratin, type II cytoskeletal 8	IPI00389571 (+2)	54 kDa	3.9879	1.8111	3.5448	4.7787
352	4-trimethylaminobutyraldehyde dehydrogenase	IPI00203690	56 kDa	0	3.6221	0	3.8229
353	Uncharacterized protein	IPI00210116	58 kDa	0	4.5276	0	2.8672
354	Uncharacterized protein	IPI00191761 (+1)	23 kDa	0	1.8111	0	0
355	Neudesin	IPI00201868	19 kDa	0	4.5276	0	0.95573
356	Heat shock protein 75 kDa, mitochondrial	IPI00369217	80 kDa	0	6.3387	0	6.6901
357	Transmembrane emp24 domain-containing protein 2	IPI00210008	23 kDa	0	4.5276	0	4.7787
358	Isoform 1 of Protein SET	IPI00213688 (+2)	33 kDa	0	4.5276	0	3.8229
359	Uncharacterized protein	IPI00365626	31 kDa	0	4.5276	0	4.7787
360	Prothymosin alpha	IPI00393595 (+1)	12 kDa	0	4.5276	0	4.7787
361	Suclg2 protein	IPI00471539	47 kDa	1.9939	0.90553	3.5448	1.9115
362	F-actin-capping protein subunit alpha-1	IPI00869675 (+1)	33 kDa	1.9939	0	1.1816	0.95573
363	Uncharacterized protein	IPI00362579	70 kDa	3.9879	0.90553	4.7264	0
364	Ras-related C3 botulinum toxin substrate 1	IPI00422092 (+1)	21 kDa	0.99697	0.90553	1.1816	1.9115
365	Guanine nucleotide-binding protein subunit alpha-11	IPI00200437	42 kDa	0	0.90553	1.1816	3.8229
366	Malectin	IPI00371173	32 kDa	0.99697	5.4332	0	1.9115
367	nascent polypeptide-associated complex subunit alpha isoform 1	IPI00371266 (+1)	23 kDa	0.99697	3.6221	0	1.9115
368	ribosomal protein S27-like	IPI00210965 (+4)	13 kDa	2.9909	0	3.5448	0
369	ATP synthase subunit d, mitochondrial	IPI00230838	19 kDa	0	0.90553	0	0
370	40S ribosomal protein S13	IPI00366014 (+1)	17 kDa	2.9909	2.7166	1.1816	2.8672
371	Very low-density lipoprotein receptor	IPI00205352 (+2)	97 kDa	0	1.8111	0	1.9115
372	Lon protease homolog, mitochondrial	IPI00205076	106 kDa	0	2.7166	0	4.7787
373	Electron transfer flavoprotein subunit alpha, mitochondrial	IPI00205332	35 kDa	0	3.6221	0	4.7787
374	Isoform A of Drebrin	IPI00231407 (+1)	77 kDa	0.99697	0	3.5448	0
375	Isoform 2 of Inhibitor of nuclear factor kappa-B kinase-interacting protein	IPI00359941	38 kDa	4.9848	0	5.908	0
376	N-acetylgalactosamine-6-sulfatase	IPI00359847 (+1)	58 kDa	0	2.7166	0	0.95573
377	Uncharacterized protein	IPI00421357 (+1)	170 kDa	0	1.8111	0	4.7787
378	Nucleolar RNA helicase 2	IPI00198801 (+1)	86 kDa	0.99697	0	1.1816	0
379	Uncharacterized protein	IPI00392468	28 kDa	0	2.7166	0	4.7787
380	Isoform 1 of Serine/arginine-rich splicing factor 5	IPI00201490 (+1)	31 kDa	0.99697	0	0	0
381	60S ribosomal protein L32	IPI00231778	16 kDa	1.9939	0	7.0896	0
382	Isocitrate dehydrogenase [NAD] subunit beta, mitochondrial	IPI00357924	42 kDa	0	4.5276	0	3.8229
383	ATP synthase, H+ transporting, mitochondrial F0 complex, subunit G	IPI00421711	11 kDa	0	3.6221	0	3.8229
384	Aldose reductase	IPI00231737	36 kDa	0	1.8111	0	1.9115
385	Heterogeneous nuclear ribonucleoprotein C	IPI00187860 (+1)	34 kDa	3.9879	0	1.1816	0
386	Alpha-crystallin B chain	IPI00215465	20 kDa	0	2.7166	0	2.8672
387	ATP synthase subunit e, mitochondrial	IPI00231978	8 kDa	0	2.7166	0	2.8672
388	Uncharacterized protein	IPI00364866 (+1)	47 kDa	0	1.8111	0	2.8672
389	Histone H2A	IPI00188688 (+15)	14 kDa	0.99697	0	2.3632	0
390	Heterogeneous nuclear ribonucleoprotein H2	IPI00464512	49 kDa	7.9757	0	7.0896	1.9115
391	Peptidyl-prolyl cis-trans isomerase	IPI00187707	23 kDa	0	0	1.1816	0
392	40S ribosomal protein S10	IPI00191142 (+6)	19 kDa	0.99697	0	3.5448	0.95573
393	Isoform Gamma-1 of Serine/threonine-protein phosphatase PP1-gamma catalytic subunit	IPI00203358 (+1)	37 kDa	1.9939	0	1.1816	0.95573
394	Mitochondrial import inner membrane translocase subunit Tim13	IPI00212651	10 kDa	2.9909	1.8111	4.7264	0
395	40S ribosomal protein S29	IPI00231608 (+6)	7 kDa	0	0	1.1816	0
396	GTPase activating protein (SH3 domain) binding protein 1	IPI00193648	52 kDa	1.9939	0	4.7264	0
397	DNA topoisomerase 1	IPI00204133 (+1)	91 kDa	1.9939	0	1.1816	0
398	nucleosome assembly protein 1-like 1	IPI00327185	45 kDa	0	0	0	1.9115
399	alpha-mannosidase 2	IPI00367150	131 kDa	2.9909	0	3.5448	0
400	UDP-glucuronosyltransferase 1-2 precursor	IPI00421706	60 kDa	1.9939	0	3.5448	0
401	Calponin-1	IPI00325151	33 kDa	2.9909	0	2.3632	0
402	laminin, gamma 1	IPI00363849	177 kDa	0	4.5276	0	3.8229
403	GrpE protein homolog 1, mitochondrial	IPI00205598	24 kDa	0	1.8111	0	0.95573
404	Transforming protein RhoA	IPI00201699	22 kDa	0	3.6221	0	0.95573
405	cation-dependent mannose-6-phosphate receptor-like	IPI00197172 (+1)	37 kDa	0	3.6221	0	3.8229
406	LIM and SH3 domain protein 1	IPI00198567 (+1)	30 kDa	1.9939	0	3.5448	0
407	Uncharacterized protein (Fragment)	IPI00364858 (+2)	100 kDa	3.9879	0	3.5448	0
408	60S ribosomal protein L27a	IPI00371209 (+1)	17 kDa	1.9939	0	4.7264	0
409	Thioredoxin domain-containing protein 12	IPI00914741	19 kDa	0	3.6221	0	3.8229
410	Uncharacterized protein	IPI00948908 (+2)	91 kDa	0	4.5276	0	2.8672
411	ATP synthase subunit b, mitochondrial	IPI00196107	29 kDa	0	3.6221	0	1.9115
412	Cytochrome c oxidase subunit 6A1, mitochondrial	IPI00194042	12 kDa	3.9879	0.90553	4.7264	0
413	Isoform 1 of Endoplasmic reticulum aminopeptidase 1	IPI00200928 (+1)	106 kDa	0	3.6221	0	0.95573
414	Ras-related protein Rab-1B	IPI00480673	22 kDa	0	11.772	0	10.513
415	PDZ and LIM domain protein 5	IPI00210187	63 kDa	0	1.8111	0	1.9115
416	Ubiquitin-40S ribosomal protein S27a	IPI00190240	18 kDa	0.99697	1.8111	1.1816	0
417	Plasma glutamate carboxypeptidase	IPI00758468	52 kDa	0	3.6221	0	2.8672
418	Retinoid-inducible serine carboxypeptidase	IPI00200344	51 kDa	0	0.90553	0	1.9115
419	Uncharacterized protein	IPI00211813 (+2)	233 kDa	5.9818	0	4.7264	0
420	Alanyl-tRNA synthetase, cytoplasmic	IPI00363563	107 kDa	0	0.90553	0	2.8672
421	Uncharacterized protein	IPI00886470	28 kDa	0	2.7166	0	0.95573
422	ATP synthase subunit delta, mitochondrial	IPI00198620	18 kDa	0	1.8111	0	2.8672
423	15 kDa selenoprotein	IPI00204111	18 kDa	0	0.90553	0	1.9115
424	T-complex protein 1 subunit delta	IPI00337168	58 kDa	0	1.8111	0	1.9115
425	Adenylyl cyclase-associated protein 1	IPI00555187	52 kDa	0	3.6221	0	1.9115
426	Uncharacterized protein	IPI00869767	36 kDa	4.9848	0	2.3632	0
427	Rho GDP-dissociation inhibitor 1	IPI00196994	23 kDa	0	1.8111	0	3.8229
428	Lysosome-associated membrane glycoprotein 1	IPI00206336	44 kDa	0	2.7166	0	3.8229
429	WD repeat-containing protein 1	IPI00215349	66 kDa	0	1.8111	0	0.95573
430	60S ribosomal protein L36	IPI00231352 (+3)	12 kDa	1.9939	0	3.5448	0
431	Lysosome membrane protein 2	IPI00231478	54 kDa	0	3.6221	0	3.8229
432	Coatomer subunit gamma	IPI00364504 (+1)	98 kDa	0	3.6221	0	3.8229
433	heterogeneous nuclear ribonucleoprotein A0	IPI00777708 (+1)	50 kDa	0.99697	0	2.3632	0
434	histone cluster 1, H1c-like	IPI00763589	21 kDa	16.948	0	15.361	0
435	F-actin-capping protein subunit alpha-2	IPI00370681	33 kDa	1.9939	1.8111	0	0.95573
436	NAD-dependent malic enzyme, mitochondrial	IPI00209570	65 kDa	0	0.90553	0	4.7787
437	Uncharacterized protein (Fragment)	IPI00870888	109 kDa	0	2.7166	0	1.9115
438	Long-chain specific acyl-CoA dehydrogenase, mitochondrial	IPI00211225	48 kDa	0	1.8111	0	0
439	Elongation factor Tu, mitochondrial	IPI00371236	50 kDa	0	3.6221	0	0
440	Uncharacterized protein	IPI00780235	23 kDa	0.99697	0	2.3632	0
441	Tissue alpha-L-fucosidase	IPI00213684	53 kDa	0	1.8111	0	2.8672
442	Pyruvate dehydrogenase E1 component subunit beta, mitochondrial	IPI00194324	39 kDa	0	2.7166	0	2.8672
443	Apolipoprotein D	IPI00212005	22 kDa	0	2.7166	0	1.9115
444	40S ribosomal protein S28	IPI00359978	8 kDa	0.99697	0	1.1816	0
445	40S ribosomal protein S9	IPI00421626	23 kDa	0	0	1.1816	0
446	Glutathione peroxidase	IPI00211709	24 kDa	2.9909	0.90553	1.1816	0.95573
447	Pyrroline-5-carboxylate reductase 2	IPI00464532	34 kDa	1.9939	0	3.5448	0.95573
448	Prostaglandin F2 receptor negative regulator	IPI00208280	99 kDa	0	1.8111	0	0.95573
449	Heat shock 70 kDa protein 4	IPI00387868	94 kDa	0	1.8111	0	3.8229
450	Ybx1 protein	IPI00551815 (+2)	36 kDa	0.99697	0	1.1816	0
451	Far upstream element-binding protein 1	IPI00373591	67 kDa	0.99697	0	2.3632	0
452	60S ribosomal protein L23	IPI00207980	15 kDa	3.9879	0	1.1816	0
453	proteasome subunit beta type 6-like	IPI00188686 (+1)	25 kDa	0	1.8111	0	3.8229
454	peptidyl-prolyl cis-trans isomerase FKBP2	IPI00209037	15 kDa	0	2.7166	0	1.9115
455	Histone H1.0	IPI00231780	21 kDa	4.9848	0	2.3632	0
456	Proteasome subunit alpha type-6	IPI00191501	27 kDa	0	0.90553	0	0.95573
457	CDP-diacylglycerol--inositol 3-phosphatidyltransferase	IPI00189554	24 kDa	0	0	0	0.95573
458	Sideroflexin-3	IPI00200069 (+4)	35 kDa	0	0.90553	0	0.95573
459	Heterogeneous nuclear ribonucleoprotein F	IPI00210357 (+1)	46 kDa	6.9788	3.6221	9.4527	0
460	Dihydrolipoyllysine-residue succinyltransferase component of 2-oxoglutarate dehydrogenase complex, mitochondrial	IPI00551702	49 kDa	0	1.8111	0	1.9115
461	40S ribosomal protein S14	IPI00201500	16 kDa	3.9879	0.90553	0	0
462	Uncharacterized protein	IPI00188330	24 kDa	2.9909	0	2.3632	0.95573
463	40S ribosomal protein S23	IPI00210238 (+2)	16 kDa	1.9939	0	3.5448	0
464	Uncharacterized protein	IPI00363471	13 kDa	2.9909	0	3.5448	0
465	Thymosin beta-4	IPI00230925	5 kDa	0	0.90553	0	0
466	Large neutral amino acids transporter small subunit 1	IPI00204778	56 kDa	0	3.6221	0	2.8672
467	Myeloid-associated differentiation marker	IPI00339007	35 kDa	0	3.6221	0	2.8672
468	Cysteine and glycine-rich protein 1	IPI00231690	21 kDa	1.9939	0	4.7264	0
469	Uncharacterized protein	IPI00364045	14 kDa	0	0	1.1816	0
470	Protein Niban	IPI00192140 (+2)	103 kDa	0	0	0	0.95573
471	succinyl-CoA ligase [ADP-forming] subunit beta, mitochondrial	IPI00364431 (+1)	50 kDa	0	0.90553	0	0
472	26S protease regulatory subunit 6B	IPI00210158	47 kDa	0.99697	0	0	0.95573
473	Carbonic anhydrase 3	IPI00230788	29 kDa	0	0.90553	0	1.9115
474	Proteasome subunit alpha type-2	IPI00231757 (+1)	26 kDa	0	2.7166	0	0.95573
475	Protein FAM3C	IPI00331757	25 kDa	0	3.6221	0	1.9115
476	NADH dehydrogenase [ubiquinone] 1 alpha subcomplex subunit 9, mitochondrial	IPI00358441	43 kDa	1.9939	0	2.3632	0
477	GTP:AMP phosphotransferase, mitochondrial	IPI00362243	25 kDa	0	2.7166	0	2.8672
478	Isoform 1 of Mitochondrial fission 1 protein	IPI00371036	17 kDa	0	1.8111	0	2.8672
479	Voltage-dependent anion-selective channel protein 1	IPI00421874	31 kDa	0	1.8111	0	1.9115
480	poly(rC) binding protein 1-like	IPI00882480 (+1)	55 kDa	1.9939	0	2.3632	0
481	Uncharacterized protein	IPI00195673	50 kDa	0	15.394	0	14.336
482	Uncharacterized protein	IPI00569391	75 kDa	6.9788	0	8.2711	0
483	Uncharacterized protein	IPI00358498	50 kDa	0	0	0	0.95573
484	Alcohol dehydrogenase [NADP+]	IPI00230859	37 kDa	0	2.7166	0	1.9115
485	ras-related protein Rab-31	IPI00454495	22 kDa	0	0.90553	0	0.95573
486	Uncharacterized protein	IPI00190577 (+1)	404 kDa	0	2.7166	1.1816	1.9115
487	Eukaryotic translation initiation factor 5A-1	IPI00211216 (+1)	17 kDa	3.9879	0.90553	1.1816	0
488	Dipeptidyl peptidase 2	IPI00230946	55 kDa	0.99697	0.90553	0	3.8229
489	14-3-3 protein eta	IPI00231677	28 kDa	0	0	0	0.95573
490	Interferon-induced transmembrane protein 3	IPI00192627 (+1)	15 kDa	0	0.90553	0	0.95573
491	Hsc70-interacting protein	IPI00199273	41 kDa	0	0.90553	0	0
492	Cytochrome b-c1 complex subunit 1, mitochondrial	IPI00471577	53 kDa	0.99697	0	3.5448	0
493	NADH-ubiquinone oxidoreductase 75 kDa subunit, mitochondrial	IPI00358033	79 kDa	1.9939	0	2.3632	0
494	DEAD (Asp-Glu-Ala-Asp) box polypeptide 17	IPI00858352	29 kDa	2.9909	0	0	0
495	60S ribosomal protein L18a	IPI00192257	21 kDa	2.9909	0	1.1816	0
496	peptidyl-prolyl cis-trans isomerase FKBP11	IPI00198310	22 kDa	1.9939	0	1.1816	0
497	Superoxide dismutase [Cu-Zn]	IPI00231643	16 kDa	0	2.7166	0	0.95573
498	LETM1 and EF-hand domain-containing protein 1, mitochondrial	IPI00364777	83 kDa	0	2.7166	0	0.95573
499	Ras-related protein Rab-21	IPI00366221	24 kDa	0	3.6221	0	3.8229
500	Superoxide dismutase [Mn], mitochondrial	IPI00211593	25 kDa	0	0.90553	0	2.8672
501	Uncharacterized protein	IPI00366387 (+1)	54 kDa	2.9909	0	2.3632	0
502	Proteolipid protein 2	IPI00358313	17 kDa	0	0	0	1.9115
503	Uncharacterized protein	IPI00197192 (+3)	33 kDa	2.9909	0	3.5448	0
504	Uncharacterized protein	IPI00203373 (+3)	64 kDa	0	1.8111	0	1.9115
505	Parathymosin	IPI00231107	12 kDa	0	2.7166	0	2.8672
506	Uncharacterized protein	IPI00198418 (+3)	11 kDa	1.9939	0	3.5448	0
507	cytochrome b-c1 complex subunit 7	IPI00201307 (+1)	14 kDa	2.9909	0	2.3632	0
508	Eukaryotic translation initiation factor 2 subunit 3	IPI00204499 (+2)	51 kDa	1.9939	0	1.1816	0
509	Oligosaccharyltransferase complex subunit OSTC	IPI00373430 (+1)	17 kDa	1.9939	0	2.3632	0
510	LUC7-like 2	IPI00557337	47 kDa	2.9909	0	2.3632	0
511	Uncharacterized protein	IPI00780699 (+1)	35 kDa	0	0	0	1.9115
512	Uncharacterized protein	IPI00373752 (+1)	278 kDa	9.9697	0	0	0
513	26S protease regulatory subunit 7	IPI00421600	49 kDa	0	3.6221	0	0
514	Isoform 1 of Protein YIF1B	IPI00567767	28 kDa	0	1.8111	0	0
515	tropomyosin alpha-1 chain isoform c	IPI00210945	33 kDa	0	0	36.629	39.185
516	Uncharacterized protein	IPI00365405	106 kDa	1.9939	0.90553	1.1816	0
517	Pyruvate dehydrogenase E1 component subunit alpha, somatic form, mitochondrial	IPI00191707 (+3)	43 kDa	0	1.8111	0	1.9115
518	3-hydroxyisobutyrate dehydrogenase, mitochondrial	IPI00202658	35 kDa	0	1.8111	0	1.9115
519	Uncharacterized protein	IPI00191209 (+10)	68 kDa	0	0.90553	0	1.9115
520	Vesicle-associated membrane protein 3	IPI00210971	11 kDa	0	0.90553	0	0.95573
521	Lactadherin	IPI00188896 (+3)	47 kDa	2.9909	0	0	0
522	Uncharacterized protein	IPI00191444 (+1)	31 kDa	0	0.90553	0	0.95573
523	Glutathione peroxidase	IPI00365078	21 kDa	0	2.7166	0	0.95573
524	golgi integral membrane protein 4 isoform 2	IPI00368095 (+1)	80 kDa	1.9939	1.8111	1.1816	0
525	Mitochondrial-processing peptidase subunit alpha	IPI00195551 (+2)	59 kDa	0	0.90553	0	1.9115
526	ADP-ribosylation factor 3	IPI00231674 (+1)	21 kDa	0	0	0	0.95573
527	ras GTPase-activating-like protein IQGAP1	IPI00365769 (+1)	189 kDa	2.9909	0	1.1816	0.95573
528	Myb-binding protein 1A	IPI00205274	152 kDa	0	0	2.3632	0
529	Sphingosine-1-phosphate lyase 1	IPI00193172	64 kDa	0	0	4.7264	0
530	Uncharacterized protein	IPI00202238	21 kDa	1.9939	0	2.3632	0
531	tRNA-splicing ligase RtcB homolog	IPI00209916	55 kDa	2.9909	0	1.1816	0
532	Uncharacterized protein	IPI00359123 (+1)	111 kDa	3.9879	0	1.1816	0
533	Mesencephalic astrocyte-derived neurotrophic factor	IPI00371043	20 kDa	1.9939	0	2.3632	0
534	Uncharacterized protein	IPI00400550 (+3)	19 kDa	0	0	3.5448	0
535	Isoform 2 of Ankycorbin	IPI00372146 (+2)	106 kDa	1.9939	0	1.1816	0
536	Serum paraoxonase/arylesterase 2	IPI00464486	40 kDa	0	0.90553	0	0.95573
537	Vesicle-fusing ATPase	IPI00210635	83 kDa	0	0.90553	0	0.95573
538	Uncharacterized protein	IPI00952139	45 kDa	0	0.90553	0	2.8672
539	Dolichyl-diphosphooligosaccharide--protein glycosyltransferase subunit DAD1	IPI00188509	12 kDa	0	2.7166	0	0.95573
540	Short/branched chain specific acyl-CoA dehydrogenase, mitochondrial	IPI00189773	48 kDa	0	1.8111	0	0
541	Uncharacterized protein	IPI00200100 (+1)	55 kDa	0	1.8111	0	2.8672
542	Na+-dependent amino acid transporter ASCT2	IPI00202184	58 kDa	0	2.7166	0	1.9115
543	Sterol-4-alpha-carboxylate 3-dehydrogenase, decarboxylating	IPI00360954	40 kDa	0	2.7166	0	0.95573
544	Complement component 1 Q subcomponent-binding protein, mitochondrial	IPI00361686	31 kDa	0	1.8111	0	2.8672
545	Uncharacterized protein	IPI00191945 (+2)	31 kDa	1.9939	0	3.5448	0
546	Ba1-667	IPI00196656 (+3)	107 kDa	0	0	1.1816	0
547	Uncharacterized protein	IPI00196913 (+3)	44 kDa	1.9939	0	2.3632	0
548	Thyroid hormone receptor-associated protein 3	IPI00359323	108 kDa	1.9939	0	1.1816	0
549	Uncharacterized protein	IPI00471901 (+3)	104 kDa	1.9939	0	2.3632	0
550	Uncharacterized protein	IPI00555302 (+2)	59 kDa	1.9939	0	1.1816	0
551	arsenate resistance protein 2-like	IPI00768509	88 kDa	2.9909	0	0	0
552	Uncharacterized protein	IPI00876608 (+1)	267 kDa	0	0	1.1816	0
553	NADPH--cytochrome P450 reductase	IPI00231200	77 kDa	0	1.8111	0	1.9115
554	Amine oxidase [flavin-containing] A	IPI00202370 (+2)	60 kDa	0	0.90553	0	2.8672
555	Isoform 1 of Atlastin-3	IPI00360363 (+2)	61 kDa	0	0.90553	0	2.8672
556	Uncharacterized protein	IPI00365423	65 kDa	0	0.90553	0	2.8672
557	Glucose-6-phosphate isomerase	IPI00364311	63 kDa	0	0.90553	0	1.9115
558	Membrane-associated progesterone receptor component 2	IPI00373197	23 kDa	0	1.8111	0	0.95573
559	Uncharacterized protein	IPI00361524	62 kDa	1.9939	0	1.1816	0
560	Reticulocalbin-2	IPI00326759	41 kDa	0	0.90553	0	0.95573
561	Lysosome-associated membrane glycoprotein 2	IPI00212730 (+1)	45 kDa	0	0	0	0.95573
562	Oligoribonuclease, mitochondrial (Fragment)	IPI00373292	27 kDa	0	1.8111	0	1.9115
563	Adenosylhomocysteinase	IPI00476295	48 kDa	0	1.8111	0	0.95573
564	eukaryotic translation initiation factor 4 gamma, 1 isoform 1	IPI00563088 (+2)	175 kDa	1.9939	0	1.1816	0
565	melanoma inhibitory activity 3-like	IPI00763061	213 kDa	0	1.8111	0	0
566	Voltage-dependent anion-selective channel protein 2	IPI00198327	32 kDa	0	1.8111	0	0.95573
567	Fragile X mental retardation syndrome-related protein 1	IPI00373184 (+3)	64 kDa	0.99697	0	1.1816	0
568	Myotrophin	IPI00230848	13 kDa	0	2.7166	0	0
569	Mitochondrial import inner membrane translocase subunit Tim8 A	IPI00204831	11 kDa	0	1.8111	0	0
570	Isoform 2 of Tropomyosin alpha-1 chain	IPI00391995	33 kDa	39.879	36.221	0	0
571	Centromere/kinetochore protein zw10 homolog	IPI00366518	88 kDa	0	0.90553	0	0
572	Actin filament-associated protein 1	IPI00206325	81 kDa	0	0	3.5448	0
573	Proteasome subunit beta type-1	IPI00191749	26 kDa	0	0.90553	0	0.95573
574	Tyrosine-protein phosphatase non-receptor type 1	IPI00199272	50 kDa	0	0.90553	0	1.9115
575	Coatomer subunit beta	IPI00211812	107 kDa	0	1.8111	0	0.95573
576	Uncharacterized protein	IPI00358470	15 kDa	0	2.7166	0	0.95573
577	Uncharacterized protein	IPI00362106	78 kDa	0	1.8111	0	0.95573
578	Copa protein	IPI00372458	138 kDa	0	0.90553	0	0.95573
579	Transmembrane protein 109	IPI00372499	26 kDa	0	0.90553	0	0.95573
580	DnaJ homolog subfamily B member 11	IPI00421326	40 kDa	0	2.7166	0	0.95573
581	Chloride intracellular channel protein 1	IPI00421995 (+2)	27 kDa	0	0.90553	0	1.9115
582	Uncharacterized protein	IPI00476630 (+1)	132 kDa	0	1.8111	0	1.9115
583	integrin alpha-11	IPI00763873	131 kDa	0	2.7166	0	0.95573
584	Uncharacterized protein	IPI00957850	119 kDa	0	1.8111	0	1.9115
585	poly(A) binding protein, nuclear 1	IPI00195515	32 kDa	1.9939	0	1.1816	0
586	Uncharacterized protein (Fragment)	IPI00209373	48 kDa	5.9818	0	0	0
587	splicing factor, arginine/serine-rich 6	IPI00357978	39 kDa	1.9939	0	0	0
588	Uncharacterized protein	IPI00373052	10 kDa	0.99697	0	1.1816	0
589	Uncharacterized protein	IPI00373109	13 kDa	0.99697	0	1.1816	0
590	Uncharacterized protein	IPI00393081 (+7)	125 kDa	2.9909	0	1.1816	0
591	Uncharacterized protein	IPI00464518	62 kDa	1.9939	0	1.1816	0
592	Putative 60S ribosomal protein L37a	IPI00476451	10 kDa	1.9939	0	2.3632	0
593	Lanosterol 14-alpha demethylase	IPI00214482	57 kDa	0	0.90553	0	0
594	Eukaryotic translation initiation factor 2 subunit 1	IPI00230830	36 kDa	1.9939	0	0	0
595	Isoform 1 of Splicing factor U2AF 26 kDa subunit	IPI00365692 (+1)	26 kDa	0.99697	0	0	0
596	Uncharacterized protein	IPI00202616	30 kDa	0.99697	0.90553	0	0
597	Dihydrolipoyllysine-residue acetyltransferase component of pyruvate dehydrogenase complex, mitochondrial	IPI00231714	67 kDa	0	0.90553	0	0.95573
598	Ubiquitin-like modifier-activating enzyme 1	IPI00368347	118 kDa	0	0	0	0.95573
599	Myristoylated alanine-rich C-kinase substrate	IPI00480687 (+2)	30 kDa	0	0.90553	0	0.95573
600	Uncharacterized protein	IPI00209803 (+6)	46 kDa	0	0.90553	0	0.95573
601	Histone-binding protein RBBP7	IPI00194285 (+3)	48 kDa	0	0	0	0.95573
602	Vitamin K-dependent gamma-carboxylase	IPI00209795	87 kDa	0.99697	0	0	0
603	Cytoplasmic dynein 1 heavy chain 1	IPI00327630	532 kDa	0.99697	0	0	0
604	Alpha-parvin	IPI00393787	42 kDa	0.99697	0	1.1816	0.95573
605	Beta-hexosaminidase subunit alpha	IPI00394353	61 kDa	0.99697	0	1.1816	0.95573
606	Glycine cleavage system H protein, mitochondrial	IPI00214454	18 kDa	0	0.90553	0	0.95573
607	Protein kinase C alpha type	IPI00201792 (+2)	77 kDa	0.99697	0	1.1816	0
608	Uncharacterized protein	IPI00204387 (+2)	235 kDa	3.9879	0	4.7264	0
609	Procollagen-lysine,2-oxoglutarate 5-dioxygenase 1	IPI00207871	84 kDa	0.99697	0	2.3632	0
610	Uncharacterized protein	IPI00370117	109 kDa	0	0	1.1816	0
611	ATPase family AAA domain-containing protein 3	IPI00365481 (+1)	67 kDa	0.99697	0	1.1816	0
612	LDLR chaperone MESD	IPI00190375	25 kDa	0	0.90553	0	0.95573
613	ADP-ribosylation factor-like protein 8B	IPI00191587	22 kDa	0	0.90553	0	0
614	Uncharacterized protein	IPI00372689 (+3)	117 kDa	0	0.90553	0	0.95573
615	Actin-related protein 2	IPI00362072 (+1)	45 kDa	0	0	1.1816	0
616	Uncharacterized protein	IPI00768974	10 kDa	0.99697	0	1.1816	0
617	high affinity cationic amino acid transporter 1	IPI00190498 (+1)	67 kDa	0	0.90553	0	0.95573
618	Uncharacterized protein	IPI00193869	75 kDa	0	0	0	0.95573
619	Uncharacterized protein	IPI00203773	29 kDa	0	0	0	1.9115
620	Type II brain 4.1 minor isoform	IPI00204503 (+6)	107 kDa	0	0.90553	0	0
621	Isoform Long of 14-3-3 protein beta/alpha	IPI00230837	28 kDa	0	1.8111	0	1.9115
622	transketolase	IPI00231139	71 kDa	0	0.90553	0	0.95573
623	L-lactate dehydrogenase B chain	IPI00231783	37 kDa	0	4.5276	0	0
624	Uncharacterized protein	IPI00231879 (+4)	47 kDa	0	1.8111	0	0.95573
625	Rab GDP dissociation inhibitor alpha	IPI00324986	51 kDa	0	2.7166	0	2.8672
626	Vesicle-associated membrane protein 8	IPI00325975	11 kDa	0	0.90553	0	0
627	Uncharacterized protein	IPI00363708 (+5)	73 kDa	0	1.8111	0	0.95573
628	Uncharacterized protein	IPI00370878 (+2)	84 kDa	0	1.8111	0	0.95573
629	Uncharacterized protein	IPI00194305 (+1)	84 kDa	1.9939	0	1.1816	0
630	Nucleolar and coiled-body phosphoprotein 1	IPI00195961	74 kDa	0.99697	0	1.1816	0
631	Elongation of very long chain fatty acids protein 5	IPI00200671	35 kDa	0	0	1.1816	1.9115
632	Isoform B of AP-1 complex subunit beta-1	IPI00201713 (+5)	104 kDa	0.99697	0	1.1816	0
633	Isoform HMG-I of High mobility group protein HMG-I/HMG-Y	IPI00203725 (+1)	12 kDa	1.9939	0	1.1816	0
634	Uncharacterized protein	IPI00361832	91 kDa	1.9939	0	1.1816	0
635	Uncharacterized protein	IPI00391753 (+3)	13 kDa	1.9939	0	0	0
636	60S ribosomal protein L22	IPI00421718 (+2)	15 kDa	0.99697	0	2.3632	0
637	High mobility group protein B1	IPI00555214 (+15)	25 kDa	0.99697	0	1.1816	0
638	splicing factor 1 isoform 2	IPI00558327 (+1)	60 kDa	1.9939	0	1.1816	0
639	Alpha-soluble NSF attachment protein	IPI00189925	33 kDa	0	1.8111	0	0
640	Dihydrolipoyl dehydrogenase, mitochondrial	IPI00365545	54 kDa	0	0	0	1.9115
641	Isoform 2 of Basigin	IPI00193425 (+2)	30 kDa	0	0	0	2.8672
642	Alpha-2-macroglobulin receptor-associated protein	IPI00364124	42 kDa	0	1.8111	0	0
643	Uncharacterized protein	IPI00368692 (+1)	296 kDa	1.9939	0	0	0
644	mitochondrial carrier homolog 2	IPI00764690	34 kDa	0	0.90553	0	0
645	Uncharacterized protein	IPI00371270	44 kDa	0	0	1.1816	0
646	Tmed4 protein	IPI00212516	26 kDa	0	0	0	2.8672
647	hypothetical protein LOC685045	IPI00388104	9 kDa	0	0.90553	0	0
648	Cytochrome c, somatic	IPI00231864 (+2)	12 kDa	0	0	1.1816	0
649	Uncharacterized protein	IPI00371634	28 kDa	0	0.90553	0	0
650	Uncharacterized protein	IPI00365542 (+1)	203 kDa	0	2.7166	0	0
651	Dynein light chain roadblock-type 1	IPI00392583 (+1)	11 kDa	0	0.90553	0	0
652	KDEL motif-containing protein 2	IPI00369729	59 kDa	0	0	0	2.8672
653	Transaldolase	IPI00190377	37 kDa	0	0.90553	0	0.95573
654	Isoform 1 of Nicastrin	IPI00192495	78 kDa	0	0.90553	0	0
655	Uncharacterized protein	IPI00197074	97 kDa	0	0	0	0.95573
656	Protein phosphatase PP2C gamma	IPI00202676	59 kDa	0	0.90553	0	0.95573
657	Uncharacterized protein	IPI00202850	16 kDa	0	0.90553	0	0
658	Hydroxyacyl-coenzyme A dehydrogenase, mitochondrial	IPI00205157	34 kDa	0	0	0	0.95573
659	Mitochondrial import inner membrane translocase subunit TIM44	IPI00205394	51 kDa	0	0.90553	0	0.95573
660	Sodium/potassium-transporting ATPase subunit beta-3	IPI00208061	32 kDa	0	0.90553	0	0
661	26S protease regulatory subunit 8	IPI00213587	46 kDa	0	0.90553	0	0.95573
662	Uncharacterized protein	IPI00325725 (+1)	38 kDa	0	0.90553	0	0.95573
663	NADH dehydrogenase [ubiquinone] flavoprotein 2, mitochondrial	IPI00367152	27 kDa	0.99697	0.90553	0	0
664	Uncharacterized protein	IPI00371269	24 kDa	0	0.90553	0	0.95573
665	Uncharacterized protein	IPI00371286 (+1)	39 kDa	0	0.90553	0	0.95573
666	Transmembrane emp24 domain-containing protein 3	IPI00373513	26 kDa	0	0.90553	0	0.95573
667	Endoplasmic reticulum metallopeptidase 1	IPI00390597	100 kDa	0	0.90553	0	0.95573
668	Uncharacterized protein	IPI00192984 (+6)	78 kDa	0	0	1.1816	0
669	Peptidyl-prolyl cis-trans isomerase G	IPI00194996	88 kDa	0.99697	0	1.1816	0
670	Ras-related protein Ral-A	IPI00203575 (+1)	24 kDa	0.99697	0	1.1816	0
671	nuclear mitotic apparatus protein 1	IPI00368473 (+1)	239 kDa	0.99697	0	1.1816	0
672	Isoform 2 of Plasminogen activator inhibitor 1 RNA-binding protein	IPI00464535 (+1)	43 kDa	0.99697	0	1.1816	0
673	Eukaryotic translation initiation factor 3 subunit I	IPI00766018	36 kDa	0	0	0	0.95573
674	peroxidasin homolog, partial	IPI00768587 (+2)	132 kDa	0.99697	0	1.1816	0
675	Proteasome subunit beta type-4	IPI00191505 (+1)	29 kDa	0	0	0	0.95573
676	Translocon-associated protein subunit gamma	IPI00196589	21 kDa	0	0	1.1816	0
677	Uncharacterized protein	IPI00198978 (+1)	53 kDa	0	0	0	1.9115
678	Uncharacterized protein	IPI00205168 (+3)	42 kDa	0	0	0	0.95573
679	Peroxiredoxin-4	IPI00208209	31 kDa	0	0.90553	0	0
680	Mitochondrial-processing peptidase subunit beta	IPI00209980	54 kDa	0	0.90553	0	0
681	Peptidyl-prolyl cis-trans isomerase FKBP1A	IPI00231434	12 kDa	0	0	0	1.9115
682	Catalase	IPI00231742	60 kDa	0	1.8111	0	0
683	Uncharacterized protein	IPI00357938	109 kDa	0	0	2.3632	0
684	Uncharacterized protein	IPI00362086 (+5)	59 kDa	1.9939	0	0	0
685	Coatomer subunit delta	IPI00373289	57 kDa	0	0	0	0.95573
686	Tubulin beta-2A chain	IPI00475639 (+1)	50 kDa	0	0	0	36.318
687	Uncharacterized protein	IPI00779594 (+1)	102 kDa	0	1.8111	0	0
688	splicing factor 3B subunit 3	IPI00958853	136 kDa	0	0	2.3632	0
689	Transmembrane protein 43	IPI00358374	45 kDa	0	0	0	0.95573
690	Protein transport protein Sec61 subunit alpha isoform 1	IPI00231341	52 kDa	0	0	0	0.95573
691	Non-histone chromosomal protein HMG-17	IPI00191794 (+1)	9 kDa	0	0	1.1816	0
692	Ras-related protein R-Ras	IPI00206010	24 kDa	0.99697	0	0	0
693	budding uninhibited by benzimidazoles 3 homolog	IPI00559552 (+1)	37 kDa	0.99697	0	0	0
694	Uncharacterized protein	IPI00192553 (+3)	43 kDa	0	0.90553	0	0
695	Uncharacterized protein	IPI00213205	21 kDa	0	0.90553	0	0
696	granulins isoform a	IPI00213847 (+1)	65 kDa	0	0.90553	0	0
697	Leucine-rich PPR motif-containing protein, mitochondrial	IPI00360075	157 kDa	0	1.8111	0	0
698	ARP1 actin-related protein 1 homolog B	IPI00362229 (+1)	42 kDa	0	1.8111	0	0
699	rCG49974-like	IPI00367702	43 kDa	0	0.90553	0	0
700	MARCKS-related protein	IPI00189061	20 kDa	0	0	0	1.9115
701	Isoform 2 of Phosphatidylinositol-binding clathrin assembly protein	IPI00194958 (+3)	65 kDa	1.9939	0	0	0
702	Protein dpy-30 homolog	IPI00202159	11 kDa	0	0	1.1816	0
703	Isoform 1 of Protein LYRIC	IPI00209277 (+3)	64 kDa	0	0	1.1816	0
704	Isoform Delta 1 of Calcium/calmodulin-dependent protein kinase type II subunit delta	IPI00212226 (+6)	60 kDa	1.9939	0	0	0
705	Membrane magnesium transporter 1	IPI00215410	15 kDa	1.9939	0	0	0
706	Isoform 2 of Fragile X mental retardation protein 1 homolog	IPI00324023 (+3)	66 kDa	0.99697	0	0	0
707	regulator of chromosome condensation 2	IPI00365279 (+1)	57 kDa	0.99697	0	0	0
708	Uncharacterized protein	IPI00392280	33 kDa	0	0	0	0.95573
709	Isoform Long of Ephrin type-A receptor 7	IPI00188223 (+12)	112 kDa	0	0.90553	0	0
710	Tripeptidyl-peptidase 1	IPI00190499	61 kDa	0	0.90553	0	0
711	Proteasome subunit alpha type-1	IPI00191748	30 kDa	0	0.90553	0	0
712	Uncharacterized protein	IPI00191995 (+4)	89 kDa	0	0.90553	0	0
713	Obg-like ATPase 1	IPI00194312 (+1)	45 kDa	0	0.90553	0	0
714	ATP-dependent Clp protease ATP-binding subunit clpX-like, mitochondrial	IPI00196478 (+1)	69 kDa	0	0.90553	0	0
715	Osteoclast-stimulating factor 1	IPI00202703	24 kDa	0	0.90553	0	0
716	Aldose reductase-like protein	IPI00206092 (+2)	36 kDa	0	0.90553	0	0
717	Leucyl-cystinyl aminopeptidase	IPI00206434 (+1)	117 kDa	0	0.90553	0	0
718	Translationally-controlled tumor protein	IPI00208306 (+1)	19 kDa	0	0.90553	0	0
719	Estradiol 17-beta-dehydrogenase 12	IPI00208645	35 kDa	0	0.90553	0	0
720	3-mercaptopyruvate sulfurtransferase	IPI00231106	33 kDa	0	0.90553	0	0
721	Uncharacterized protein	IPI00231136 (+1)	137 kDa	0	0.90553	0	0
722	Histidine triad nucleotide-binding protein 1	IPI00231146 (+2)	14 kDa	0	0.90553	0	0
723	Peroxiredoxin-6	IPI00231260	25 kDa	0	0.90553	0	0
724	Alpha-1-macroglobulin	IPI00326140	167 kDa	0	0.90553	0	0
725	Carbonyl reductase [NADPH] 1	IPI00331856	31 kDa	0	0.90553	0	0
726	Uncharacterized protein	IPI00367674	48 kDa	0	0.90553	0	0
727	Uncharacterized protein	IPI00371204	38 kDa	0	0.90553	0	0
728	UBX domain-containing protein 4	IPI00371952	56 kDa	0	0.90553	0	0
729	6-phosphogluconate dehydrogenase, decarboxylating	IPI00382191 (+3)	121 kDa	0	0.90553	0	0
730	Uncharacterized protein	IPI00382285 (+1)	72 kDa	0	0.90553	0	0
731	Uncharacterized protein	IPI00394532 (+3)	51 kDa	0	0.90553	0	0
732	Tubulin-specific chaperone A	IPI00421723	13 kDa	0	0.90553	0	0
733	D-3-phosphoglycerate dehydrogenase	IPI00475835 (+2)	56 kDa	0	0.90553	0	0
734	Proteasome subunit alpha type-3	IPI00476178 (+2)	28 kDa	0	0.90553	0	0
735	OX-2 membrane glycoprotein	IPI00566814 (+1)	31 kDa	0	0.90553	0	0
736	integrin, beta 5	IPI00767459 (+2)	88 kDa	0	0.90553	0	0
737	Uncharacterized protein	IPI00779844	15 kDa	0	11.772	0	0
738	collagen, type XI, alpha 1 isoform 1	IPI00189470 (+4)	177 kDa	1.9939	0	0	0
739	Uncharacterized protein	IPI00191913	51 kDa	0	0	0	0.95573
740	Uncharacterized protein	IPI00192240	19 kDa	0	0	1.1816	0
741	Insulin-like growth factor 2 mRNA-binding protein 1	IPI00192556	63 kDa	0.99697	0	0	0
742	kinesin heavy chain isoform 5C	IPI00193402 (+1)	109 kDa	0	0	0	0.95573
743	Uncharacterized protein	IPI00193952	27 kDa	0	0	0	0.95573
744	Proteasome (Prosome, macropain) 26S subunit, non-ATPase, 5 (Predicted), isoform CRA_b	IPI00194471 (+1)	56 kDa	0	0	0	0.95573
745	Integrin-linked protein kinase	IPI00194728	51 kDa	0.99697	0	0	0
746	Uncharacterized protein	IPI00195918 (+2)	31 kDa	0.99697	0	0	0
747	AP-2 complex subunit mu	IPI00196530 (+1)	50 kDa	0.99697	0	0	0
748	Ras-related protein Rab-8A	IPI00196789 (+1)	24 kDa	0	0	0	4.7787
749	Protein YIPF3	IPI00197444	38 kDa	0	0	0	0.95573
750	Calcyclin-binding protein	IPI00198191	27 kDa	0	0	0	0.95573
751	Isoform 1 of A-kinase anchor protein 12	IPI00198250 (+3)	181 kDa	0	0	0	0.95573
752	Glycine amidinotransferase, mitochondrial	IPI00198444	48 kDa	0	0	0	0.95573
753	Proliferating cell nuclear antigen	IPI00200861	29 kDa	0	0	0	0.95573
754	Uncharacterized protein (Fragment)	IPI00206433 (+4)	143 kDa	0.99697	0	0	0
755	Ragulator complex protein LAMTOR1	IPI00207707	18 kDa	0	0	0	0.95573
756	Isoform 2 of Latrophilin-2	IPI00208267 (+12)	166 kDa	0	0	0	0.95573
757	Scaffold attachment factor B1	IPI00209618	105 kDa	0.99697	0	0	0
758	Uncharacterized protein	IPI00209807 (+2)	101 kDa	0	0	0	0.95573
759	Isoform 2 of Tropomyosin alpha-3 chain	IPI00210941	29 kDa	29.909	0	0	0
760	Protein DJ-1	IPI00212523	20 kDa	0	0	0	0.95573
761	40S ribosomal protein S25	IPI00215184 (+2)	14 kDa	0.99697	0	0	0
762	Isoform 1 of Adenylate kinase 2, mitochondrial	IPI00230857 (+2)	26 kDa	0	0	0	0.95573
763	Cysteine and glycine-rich protein 2	IPI00231137	21 kDa	0.99697	0	0	0
764	Thioredoxin	IPI00231368	12 kDa	0	0	0	0.95573
765	NADP-dependent malic enzyme	IPI00231786 (+1)	64 kDa	0	0	0	0.95573
766	Exportin-1	IPI00287338	123 kDa	0	0	0	0.95573
767	Tricarboxylate transport protein, mitochondrial	IPI00327694 (+1)	34 kDa	0	0	0	0.95573
768	Golgi resident protein GCP60	IPI00339079	60 kDa	0	0	0	0.95573
769	Uncharacterized protein (Fragment)	IPI00360300 (+1)	102 kDa	0	0	0	0.95573
770	unconventional SNARE in the ER 1 homolog	IPI00362609	31 kDa	0	0	0	0.95573
771	Uncharacterized protein	IPI00364620	39 kDa	0.99697	0	0	0
772	methyl-CpG-binding domain protein 3	IPI00365959	32 kDa	0.99697	0	0	0
773	Transforming growth factor beta-1-induced transcript 1 protein	IPI00366051 (+1)	50 kDa	0	0	0	0.95573
774	Uncharacterized protein	IPI00366110 (+1)	47 kDa	0	0	0	1.9115
775	Tetratricopeptide repeat protein 35	IPI00366247	35 kDa	0.99697	0	0	0
776	Uncharacterized protein	IPI00367724 (+1)	209 kDa	0.99697	0	0	0
777	Glyoxalase domain-containing protein 4	IPI00368053	33 kDa	0	0	0	0.95573
778	Uncharacterized protein (Fragment)	IPI00369419	19 kDa	0	0	0	4.7787
779	Uncharacterized protein	IPI00370207 (+3)	42 kDa	0.99697	0	0	0
780	Atpase, class I, type 8B, member 2	IPI00373233	117 kDa	0.99697	0	0	0
781	lipoamide acyltransferase component of branched-chain alpha-keto acid dehydrogenase complex, mitochondrial	IPI00373418	53 kDa	0	0	0	0.95573
782	Uncharacterized protein	IPI00392026 (+2)	76 kDa	0	0	1.1816	0
783	Lysosomal alpha-glucosidase	IPI00400579	106 kDa	0	0	0	0.95573
784	asparaginyl-tRNA synthetase, cytoplasmic isoform 2	IPI00421313 (+1)	58 kDa	0	0	0	0.95573
785	LMO7b	IPI00421345	157 kDa	0.99697	0	0	0
786	Alpha-N-acetylgalactosaminidase	IPI00471757 (+1)	47 kDa	0	0	0	0.95573
787	D-beta-hydroxybutyrate dehydrogenase, mitochondrial	IPI00480620	38 kDa	0	0	0	0.95573
788	Astrocytic phosphoprotein PEA-15	IPI00555213	15 kDa	0	0	0	0.95573
789	Uncharacterized protein (Fragment)	IPI00561918	34 kDa	0	0	43.719	0
790	ATPase family AAA domain-containing protein 1	IPI00566676	41 kDa	0.99697	0	0	0
791	Uncharacterized protein	IPI00568692	43 kDa	0	0	1.1816	0
792	Uncharacterized protein	IPI00764232	14 kDa	0	0	0	0.95573
793	early endosome antigen 1	IPI00768104 (+1)	161 kDa	0	0	0	0.95573
794	rCG20581-like	IPI00769287	53 kDa	0	0	0	0.95573
795	ribosomal protein L27a-like	IPI00777555	16 kDa	0	0	2.3632	0
796	Uncharacterized protein (Fragment)	IPI00777611	54 kDa	0	0	0	2.8672
797	Uncharacterized protein	IPI00778558	114 kDa	0	0	0	0.95573
798	oxysterol binding protein-like 5	IPI00779181 (+1)	102 kDa	0.99697	0	0	0
799	E3 ubiquitin-protein ligase NEDD4	IPI00876592 (+2)	103 kDa	0	0	0	0.95573
800	52 kDa protein	IPI00948062	52 kDa	0	0	0	0.95573
801	Transmembrane 9 superfamily member 2	IPI00471879 (+1)	76 kDa	0	0.90553	0	0
802	Uncharacterized protein	IPI00203211 (+3)	75 kDa	0	0	0	0.95573
END OF FILE
